# Supplementary material for: High-Altitude Genetic Selection and Genome-Wide Association Analysis of Yield-Related Traits in Elymus sibiricus L. Using SLAF Sequencing
Source: Front Plant Sci. 2022 Jun 21;13:874409. doi: 10.3389/fpls.2022.874409 (PMC9253694; doi:10.3389/fpls.2022.874409)
Supplement: Supplementary file 1 [file Data_Sheet_1.xlsx]

## Sheet: Table S1
Table S1. The information on E. sibiricus used in this study.
Sample ID	Population	Longtitude (°)	Latitude(°)	Altitude(m)	Origin	Status
PI499460a	Geo_1	103.8	36.1	1520	Lanzhou, Gansu, China	Cultivated
PI499461a	Geo_1	-	-	4300	Qilien Mountains, Gansu, China	wild
PI499461b	Geo_1	-	-	4300	Qilien Mountains, Gansu, China	wild
PI504462a	Geo_1	101.8	36.7	2300	Xining, Qinghai, China	wild
PI504462b	Geo_1	101.8	36.7	2300	Xining, Qinghai, China	wild
PI531669a	Geo_1	101.8	36.6	2400	Xining, Qinghai, China	wild
PI531669b	Geo_1	101.8	36.6	2400	Xining, Qinghai, China	wild
PI531669c	Geo_1	101.8	36.6	2400	Xining, Qinghai, China	wild
PI531671a	Geo_1	-	-	2600	Gansu, China	wild
PI636676a	Geo_1	102.7	35.2	2720	Xiahe, Gansu, China	wild
PI636676b	Geo_1	102.7	35.2	2720	Xiahe, Gansu, China	wild
PI639859a	Geo_1	102.6	33.1	3320	Hongyuan, Sichuan, China	wild
PI639859b	Geo_1	102.6	33.1	3320	Hongyuan, Sichuan, China	wild
PI655199a	Geo_1	102.6	32.1	3280	Aba, Sichuan, China	wild
PI655199b	Geo_1	102.6	32.1	3280	Aba, Sichuan, China	wild
PI655199c	Geo_1	102.6	32.1	3280	Aba, Sichuan, China	wild
HZ01a	Geo_1	102.9	35.1	2715	Hezuo, Gansu, China	wild
HZ01b	Geo_1	102.9	35.1	2715	Hezuo, Gansu, China	wild
HZ03a	Geo_1	102.9	34.9	3011	Hezuo, Gansu, China	wild
HZ03b	Geo_1	102.9	34.9	3011	Hezuo, Gansu, China	wild
HZ03c	Geo_1	102.9	34.9	3011	Hezuo, Gansu, China	wild
LT01a	Geo_1	103.6	34.7	2889	Lintan, Gansu, China	wild
LT01b	Geo_1	103.6	34.7	2889	Lintan, Gansu, China	wild
LT01c	Geo_1	103.6	34.7	2889	Lintan, Gansu, China	wild
LT02a	Geo_1	103.6	34.8	3010	Lintan, Gansu, China	wild
LT02b	Geo_1	103.6	34.8	3010	Lintan, Gansu, China	wild
LT02c	Geo_1	103.6	34.8	3010	Lintan, Gansu, China	wild
LT03a	Geo_1	103.7	34.8	2434	Lintan, Gansu, China	wild
LT03b	Geo_1	103.7	34.8	2434	Lintan, Gansu, China	wild
LT03c	Geo_1	103.7	34.8	2434	Lintan, Gansu, China	wild
LT05a	Geo_1	103.7	34.9	2336	Lintan, Gansu, China	wild
LT05b	Geo_1	103.7	34.9	2336	Lintan, Gansu, China	wild
LQ01a	Geo_1	102.5	34.6	3010	Luqu, Gansu, China	wild
LQ01b	Geo_1	102.5	34.6	3010	Luqu, Gansu, China	wild
LQ02a	Geo_1	102.9	35	2999	Luqu, Gansu, China	wild
LQ02b	Geo_1	102.9	35	2999	Luqu, Gansu, China	wild
LQ04a	Geo_1	102.7	34.5	3023	Luqu, Gansu, China	wild
LQ04b	Geo_1	102.7	34.5	3023	Luqu, Gansu, China	wild
LQ04c	Geo_1	102.7	34.5	3023	Luqu, Gansu, China	wild
LQ05a	Geo_1	102.7	34.5	3030	Luqu, Gansu, China	wild
LQ05b	Geo_1	102.7	34.5	3030	Luqu, Gansu, China	wild
LQ05c	Geo_1	102.7	34.5	3030	Luqu, Gansu, China	wild
LQ06a	Geo_1	102.6	34.6	3095	Luqu, Gansu, China	wild
LQ09a	Geo_1	102.4	34.5	3481	Luqu, Gansu, China	wild
LQ09b	Geo_1	102.4	34.5	3481	Luqu, Gansu, China	wild
LQ09c	Geo_1	102.4	34.5	3481	Luqu, Gansu, China	wild
LQ10a	Geo_1	102.6	34.1	3389	Luqu, Gansu, China	wild
LQ10b	Geo_1	102.6	34.1	3389	Luqu, Gansu, China	wild
SC01a	Geo_1	102.8	34.1	3140	Ruoergai, Sichuan, China	wild
SC01b	Geo_1	102.8	34.1	3140	Ruoergai, Sichuan, China	wild
SC02a	Geo_1	102.8	34.1	3126	Ruoergai, Sichuan, China	wild
SC02b	Geo_1	102.8	34.1	3126	Ruoergai, Sichuan, China	wild
SC03a	Geo_1	102.7	34.1	3175	Ruoergai, Sichuan, China	wild
SC03b	Geo_1	102.7	34.1	3175	Ruoergai, Sichuan, China	wild
SC03c	Geo_1	102.7	34.1	3175	Ruoergai, Sichuan, China	wild
XH02a	Geo_1	102.8	35.2	2510	Xiahe, Gansu, China	wild
XH02b	Geo_1	102.8	35.2	2510	Xiahe, Gansu, China	wild
XH03a	Geo_1	102.6	35.2	2896	Xiahe, Gansu, China	wild
XH03b	Geo_1	102.6	35.2	2896	Xiahe, Gansu, China	wild
ZhN01a	Geo_1	103	34.9	3218	Zhuoni, Gansu, China	wild
ZhN01b	Geo_1	103	34.9	3218	Zhuoni, Gansu, China	wild
ZhN02a	Geo_1	103.3	34.8	3037	Zhuoni, Gansu, China	wild
ZhN02b	Geo_1	103.3	34.8	3037	Zhuoni, Gansu, China	wild
ZhN04a	Geo_1	103.5	34.6	2586	Zhuoni, Gansu, China	wild
ZhN04b	Geo_1	103.5	34.6	2586	Zhuoni, Gansu, China	wild
ZhN05a	Geo_1	103.6	34.6	2501	Zhuoni, Gansu, China	wild
ZhN05b	Geo_1	103.6	34.6	2501	Zhuoni, Gansu, China	wild
ZhN06a	Geo_1	103.6	34.8	2678	Zhuoni, Gansu, China	wild
ZhN06b	Geo_1	103.6	34.8	2678	Zhuoni, Gansu, China	wild
ZhN07a	Geo_1	102.4	35	2933	Zhuoni, Gansu, China	wild
ZhN07b	Geo_1	102.4	35	2933	Zhuoni, Gansu, China	wild
HZ02a	Geo_1	102.9	35.1	2900	Hezuo, Gansu, China	wild
HZ02b	Geo_1	102.9	35.1	2900	Hezuo, Gansu, China	wild
LQ03a	Geo_1	102.6	34.6	3032	Luqu, Gansu, China	wild
LQ03b	Geo_1	102.6	34.6	3032	Luqu, Gansu, China	wild
LT04a	Geo_1	103.7	34.9	2571	Lintan, Gansu, China	wild
PI435088a	Geo_2	87.3	43.4	-	Ninshan, Xinjiang, China	wild
PI435088b	Geo_2	87.3	43.4	-	Ninshan, Xinjiang, China	wild
PI435088c	Geo_2	87.3	43.4	-	Ninshan, Xinjiang, China	wild
PI499464a	Geo_2	-	-	200	Xinjiang, China	wild
PI499613a	Geo_2	87.6	47.7	1000	Urumqi, Xinjiang, China	wild
PI499613b	Geo_2	87.6	47.7	1000	Urumqi, Xinjiang, China	wild
PI499614a	Geo_2	88.1	43.9	1900	Heavenly Lake, Xinjiang, China	wild
PI499615a	Geo_2	88.1	43.9	1900	Heavenly Lake, Xinjiang, China	wild
PI499615b	Geo_2	88.1	43.9	1900	Heavenly Lake, Xinjiang, China	wild
PI499616a	Geo_2	88.1	43.9	1900	Heavenly Lake, Xinjiang, China	wild
PI499616b	Geo_2	88.1	43.9	1900	Heavenly Lake, Xinjiang, China	wild
PI499617a	Geo_2	88.1	43.9	1350	Heavenly Lake, Xinjiang, China	wild
PI499617b	Geo_2	88.1	43.9	1350	Heavenly Lake, Xinjiang, China	wild
PI499620a	Geo_2	87.2	43.4	1850	Urumqi, Xinjiang, China	wild
PI499620b	Geo_2	87.2	43.4	1850	Urumqi, Xinjiang, China	wild
PI595149a	Geo_2	84.6	44.2	1500	Wusu, Xinjiang, China	wild
PI595156a	Geo_2	81.1	45	1300	Wenquan, Xinjiang, China	wild
PI595156b	Geo_2	81.1	45	1300	Wenquan, Xinjiang, China	wild
PI595162a	Geo_2	88	44.1	670	Heavenly Lake, Xinjiang, China	wild
PI595162b	Geo_2	88	44.1	670	Heavenly Lake, Xinjiang, China	wild
PI595162c	Geo_2	88	44.1	670	Heavenly Lake, Xinjiang, China	wild
PI595169a	Geo_2	89.5	43.8	1300	Qitai, Xinjiang, China	wild
PI595169b	Geo_2	89.5	43.8	1300	Qitai, Xinjiang, China	wild
PI595169c	Geo_2	89.5	43.8	1300	Qitai, Xinjiang, China	wild
PI595174a	Geo_2	89.3	43.7	1870	Qitai, Xinjiang, China	wild
PI595174b	Geo_2	89.3	43.7	1870	Qitai, Xinjiang, China	wild
PI595180a	Geo_2	87.9	43.8	1600	Urumqi, Xinjiang, China	wild
PI595180b	Geo_2	87.9	43.8	1600	Urumqi, Xinjiang, China	wild
PI595182a	Geo_2	87.9	43.9	1250	Urumqi, Xinjiang, China	wild
PI595182b	Geo_2	87.9	43.9	1250	Urumqi, Xinjiang, China	wild
PI619579a	Geo_2	87.6	43.8	1850	Urumqi, Xinjiang, China	wild
PI619579b	Geo_2	87.6	43.8	1850	Urumqi, Xinjiang, China	wild
PI628677a	Geo_2	86.7	43.3	1189	Urumqi, Xinjiang, China	wild
PI628677b	Geo_2	86.7	43.3	1189	Urumqi, Xinjiang, China	wild
PI628677c	Geo_2	86.7	43.3	1189	Urumqi, Xinjiang, China	wild
PI655140a	Geo_2	87.3	43.6	1650	Urumqi, Xinjiang, China	wild
PI655140b	Geo_2	87.3	43.6	1650	Urumqi, Xinjiang, China	wild
PI655140c	Geo_2	87.3	43.6	1650	Urumqi, Xinjiang, China	wild
PI659928a	Geo_2	76.4	42.3	1664	Ysyk Kol, Kyrgyzstan	wild
PI659928b	Geo_2	76.4	42.3	1664	Ysyk Kol, Kyrgyzstan	wild
PI659928c	Geo_2	76.4	42.3	1664	Ysyk Kol, Kyrgyzstan	wild
PI659930a	Geo_2	75.7	41.7	2438	Naryn, Kyrgyzstan	wild
PI659930b	Geo_2	75.7	41.7	2438	Naryn, Kyrgyzstan	wild
PI659930c	Geo_2	75.7	41.7	2438	Naryn, Kyrgyzstan	wild
PI659942a	Geo_2	75.5	41.7	2627	Naryn, Kyrgyzstan	wild
PI659942b	Geo_2	75.5	41.7	2627	Naryn, Kyrgyzstan	wild
PI659942c	Geo_2	75.5	41.7	2627	Naryn, Kyrgyzstan	wild
W610305a	Geo_2	-	-	-	South of Lake Issyk Kul, Kyrgyzstan	wild
W610305b	Geo_2	-	-	-	South of Lake Issyk Kul, Kyrgyzstan	wild
W610305c	Geo_2	-	-	-	South of Lake Issyk Kul, Kyrgyzstan	wild
W630476a	Geo_2	75.7	41.7	2438	Naryn, Kyrgyzstan	wild
W630476b	Geo_2	75.7	41.7	2438	Naryn, Kyrgyzstan	wild
PI598478a	Geo_3	85.5	51.6	790	Altay, Russia	wild
PI598478b	Geo_3	85.5	51.6	790	Altay, Russia	wild
PI598479a	Geo_3	-	-	1368	Altay, Russia	wild
PI610994a	Geo_3	87.6	50.3	1250	Altay, Russia	wild
PI611013a	Geo_3	-	-	-	Altay, Russia	wild
PI611013b	Geo_3	-	-	-	Altay, Russia	wild
PI611014a	Geo_3	87.7	50.3	950	Altay, Russia	wild
PI634228a	Geo_3	87.6	50.3	1250	Altay, Russia	wild
PI634228b	Geo_3	87.6	50.3	1250	Altay, Russia	wild
PI634228c	Geo_3	87.6	50.3	1250	Altay, Russia	wild
PI655084a	Geo_3	87.6	50.3	1090	Altay, Russia	wild
PI655084b	Geo_3	87.6	50.3	1090	Altay, Russia	wild
PI655084c	Geo_3	87.6	50.3	1090	Altay, Russia	wild
PI655095a	Geo_3	90.3	49.7	1509	Bayshint, Bayan-Olgii, Mongolia	wild
PI655095b	Geo_3	90.3	49.7	1509	Bayshint, Bayan-Olgii, Mongolia	wild
PI655095c	Geo_3	90.3	49.7	1509	Bayshint, Bayan-Olgii, Mongolia	wild
PI655097a	Geo_3	89.7	48.9	1817	Bayan-Olgii, Mongolia	wild
PI655097b	Geo_3	89.7	48.9	1817	Bayan-Olgii, Mongolia	wild
W610304a	Geo_3	87.6	50.3	1090	Altay, Russia	wild
W610304b	Geo_3	87.6	50.3	1090	Altay, Russia	wild
W619831a	Geo_3	91.8	48.2	1232	Hovd, Mongolia	wild
W619831b	Geo_3	91.8	48.2	1232	Hovd, Mongolia	wild
PI598781a	Geo_4	-	51	-	Baikal, Buryat, Russia	wild
PI598781b	Geo_4	-	51	-	Baikal, Buryat, Russia	wild
PI598782a	Geo_4	-	-	-	Baikal, Buryat, Russia	wild
PI598782b	Geo_4	-	-	-	Baikal, Buryat, Russia	wild
PI598783a	Geo_4	-	-	-	Baikal, Buryat, Russia	wild
PI598783b	Geo_4	-	-	-	Baikal, Buryat, Russia	wild
PI598786a	Geo_4	-	-	-	Baikal, Buryat, Russia	wild
PI598789a	Geo_4	113.5	52.1	700	Chita, Russia	wild
PI598789b	Geo_4	113.5	52.1	700	Chita, Russia	wild
PI610860a	Geo_4	104.9	49.4	1445	Dzuunburen, Mongolia	wild
PI610860b	Geo_4	104.9	49.4	1445	Dzuunburen, Mongolia	wild
PI610862a	Geo_4	106.4	47.4	1692	Ulaanbaatar, Mongolia	wild
PI610876a	Geo_4	-	-	-	Mongolia	wild
PI610876b	Geo_4	-	-	-	Mongolia	wild
PI610886a	Geo_4	105.7	50	920	Dzuunburen, Mongolia	wild
PI610886b	Geo_4	105.7	50	920	Dzuunburen, Mongolia	wild
PI610988a	Geo_4	104.8	51.9	500	Baikal, Buryat, Russia	wild
PI610988b	Geo_4	104.8	51.9	500	Baikal, Buryat, Russia	wild
PI610991a	Geo_4	104.8	51.9	500	Baikal, Buryat, Russia	wild
PI610991b	Geo_4	104.8	51.9	500	Baikal, Buryat, Russia	wild
PI634231a	Geo_4	112.3	47.6	747	Gumensat, Mongolia	wild
PI634231b	Geo_4	112.3	47.6	747	Gumensat, Mongolia	wild
PI655092a	Geo_4	95	49.8	1370	Ubs, Mongolia	wild
PI655092b	Geo_4	95	49.8	1370	Ubs, Mongolia	wild
PI655092c	Geo_4	95	49.8	1370	Ubs, Mongolia	wild
PI665507a	Geo_4	108.7	48.1	1524	Mungunmorit, Mongolia	wild
PI665507b	Geo_4	108.7	48.1	1524	Mungunmorit, Mongolia	wild
PI665508a	Geo_4	109.5	48.2	1524	Omnodelger, Henti, Mongolia	wild
PI665508b	Geo_4	109.5	48.2	1524	Omnodelger, Henti, Mongolia	wild
W621576a	Geo_4	99.8	50.3	2042	Hatgal, Mongolia	wild
PI499453a	Geo_5	116	43.9	1000	Xilinhot, Inner Mongolia, China	wild
PI499456a	Geo_5	101.1	38.8	1750	Shandan, Gansu, China	Cultivated
PI499457a	Geo_5	-	-	-	Inner Mongolia, China	Cultivated
PI499458a	Geo_5	101.1	38.8	1750	Shandan, Gansu, China	Cultivated
PI499458b	Geo_5	101.1	38.8	1750	Shandan, Gansu, China	Cultivated
PI499458c	Geo_5	101.1	38.8	1750	Shandan, Gansu, China	Cultivated
PI531665a	Geo_5	116.1	40.3	300	Beijing, China	wild
PI531665b	Geo_5	116.1	40.3	300	Beijing, China	wild
PI531668a	Geo_5	-	-	-	Hohehot, Inner Mongolia, China	wild
PI531668b	Geo_5	-	-	-	Hohehot, Inner Mongolia, China	wild
PI531675a	Geo_5	-	-	-	Hohehot, Inner Mongolia, China	wild
PI372541a	Geo_6	-122.7	58.8	300	Fort Nelson, British Columbia, Canada	wild
PI372541b	Geo_6	-122.7	58.8	300	Fort Nelson, British Columbia, Canada	wild
PI598776a	Geo_6	-	-	-	Amur, Russia	wild
PI598776b	Geo_6	-	-	-	Amur, Russia	wild
PI598776c	Geo_6	-	-	-	Amur, Russia	wild
PI598780a	Geo_6	131.9	43.1	0	Far East, Russia	wild
PI598780b	Geo_6	131.9	43.1	0	Far East, Russia	wild
PI598780c	Geo_6	131.9	43.1	0	Far East, Russia	wild
PI598785a	Geo_6	-	-	-	Amur, Russia	wild
PI628699a	Geo_6	140.3	49	50	Sovetskay Gava, Russia	wild
PI628699b	Geo_6	140.3	49	50	Sovetskay Gava, Russia	wild
PI628706a	Geo_6	-	49	-	Sovetskay Gava, Russia	wild
PI628706b	Geo_6	-	49	-	Sovetskay Gava, Russia	wild
PI628706c	Geo_6	-	49	-	Sovetskay Gava, Russia	wild
PI598773a	Geo_7	-	-	-	Kazakhstan	wild
PI598773b	Geo_7	-	-	-	Kazakhstan	wild
PI598773c	Geo_7	-	-	-	Kazakhstan	wild
PI598778a	Geo_7	-	-	-	Kazakhstan	wild
PI598778b	Geo_7	-	-	-	Kazakhstan	wild

## Sheet: Table S2
Table S2. The statistics of sequencing and variation among 210 E. sibiricus genotypes.
Sample ID	Sequencing				SLAF tags			SNPs
	Total reads	GC percentage(%)	Q30 percentage(%)	Mapped(%)	SLAF number	Total depth	Average depth	Number of SNPs	Number of SNPs after filtering	Integrity(%)	Heterozygosity rate
PI499460a	5426544	45.83	94.51	84.48	111832	1820716	16.28	1226101	69619	78.66	0.124
PI499461a	4354154	45.91	94.52	84.44	108722	1445556	13.3	1220649	69008	77.97	0.1188
PI499461b	5165409	46.54	94.04	75.27	120448	1505119	12.5	1403393	69289	78.29	0.1086
PI504462a	4809814	45.27	94.59	85.3	94122	1599264	16.99	972305	64610	73	0.2752
PI504462b	5638763	45.04	94.14	85.3	93702	1822440	19.45	942765	63062	71.25	0.3019
PI531669a	6334173	45.38	94.59	85.34	108358	2096644	19.35	1132209	70325	79.46	0.185
PI531669b	4612644	46.4	94.05	84.86	119749	1549843	12.94	1492660	75781	85.62	-0.02186
PI531669c	4328837	45.86	94.75	85.18	108947	1430662	13.13	1257448	70934	80.15	0.1273
PI531671a	4461737	47.06	94.07	84.6	120109	1482987	12.35	1526635	74695	84.4	-0.01196
PI636676a	5661959	45.29	93.33	85.41	93371	1749692	18.74	898255	60104	67.91	0.2704
PI636676b	7870821	45.52	93.72	87.48	93301	2575587	27.61	1038347	47142	53.26	0.556
PI639859a	7407130	45.22	93.55	85.2	92990	2270881	24.42	984775	55865	63.12	0.494
PI639859b	4496698	44.54	93.46	86.13	92281	1417531	15.36	929930	57099	64.51	0.3433
PI655199a	4905726	45.46	92	84.53	80607	1434008	17.79	761819	49315	55.72	0.4676
PI655199b	3934518	44.99	93.4	85.29	74361	1224251	16.46	706300	48983	55.34	0.4952
PI655199c	5307190	45.55	93.03	87.08	90557	1774546	19.6	1017712	46528	52.57	0.5422
HZ01a	6243498	44.04	94.83	87.74	79531	2191491	27.56	745636	52045	58.8	0.3708
HZ01b	4763352	44.19	94.66	86.96	79811	1622162	20.32	777641	55669	62.9	0.3411
HZ03a	3919694	44.6	94.74	86.72	67982	1343556	19.76	632659	46515	52.56	0.4299
HZ03b	5469212	44.95	94.81	86.37	83438	1875146	22.47	792574	55504	62.71	0.3293
HZ03c	8350460	45.98	94.76	84.46	102534	2629037	25.64	988650	62870	71.03	0.3047
LT01a	5669293	44.77	94.28	86.56	109135	1975252	18.1	1164503	68011	76.84	0.05055
LT01b	7726044	46.26	94.83	84.52	113649	2498957	21.99	1160296	71047	80.27	0.194
LT01c	7142365	44.5	94.92	86.65	80332	2408963	29.99	738215	51764	58.49	0.4065
LT02a	7458896	45.49	94.87	85.1	91219	2366062	25.94	852121	55860	63.11	0.3783
LT02b	8079451	45.6	94.77	85.01	103254	2590284	25.09	990809	62977	71.16	0.3173
LT02c	4448932	46	94.74	85.33	98579	1501275	15.23	1048950	68296	77.17	0.2033
LT03a	4921928	46	94.06	85.79	121168	1710912	14.12	1484394	73443	82.98	-0.05935
LT03b	4022508	46.43	93.41	84.25	112016	1378015	12.3	1255382	71231	80.48	0.06639
LT03c	4193034	46.53	92.47	83.9	114813	1424238	12.4	1245857	72487	81.9	0.1114
LT05a	4402457	46.68	93.01	84.26	124675	1527598	12.25	1521261	75108	84.86	-0.0886
LT05b	12959402	46.65	92.98	83.47	180318	4296006	23.82	2035202	83233	94.04	-0.2996
LQ01a	4040664	46.93	92.87	83.82	118211	1371119	11.6	1428066	72857	82.32	-0.03137
LQ01b	5779199	46.42	92.81	83.99	112756	1953737	17.33	1155368	70498	79.65	0.1423
LQ02a	5042758	45.31	93.26	85.31	93579	1691855	18.08	927155	62914	71.08	0.2808
LQ02b	5833018	46.05	92.74	84.34	121493	1952944	16.07	1350550	74249	83.89	0.01804
LQ04a	4885198	45.61	93.09	84.75	103433	1637049	15.83	1062820	68408	77.29	0.1391
LQ04b	4529797	46.32	91.77	83.82	109726	1515146	13.81	1206200	71547	80.84	0.08833
LQ04c	7344045	45.32	92.72	84.42	102628	2387531	23.26	991601	63098	71.29	0.2621
LQ05a	5701246	46.12	92.54	84.75	122769	1933108	15.75	1417315	75369	85.16	-0.02642
LQ05b	4575563	46.38	92.55	84.44	113045	1575190	13.93	1215031	71101	80.33	0.09621
LQ05c	5691633	46.3	92.64	84.56	119542	1901026	15.9	1363760	73833	83.42	-0.01105
LQ06a	4213072	46.62	92.42	84	113964	1435762	12.6	1288470	72884	82.35	0.02485
LQ09a	4456952	46.18	92.82	84.63	115432	1534072	13.29	1344559	73310	82.83	-0.008272
LQ09b	6577976	46.02	92.11	84	128858	2152449	16.7	1455895	76109	85.99	-3.738e-05
LQ09c	4389334	46.19	92.27	84.55	107874	1515568	14.05	1142910	70285	79.41	0.1224
LQ10a	5687453	46.26	91.94	84.18	126195	1890226	14.98	1471088	75960	85.82	-0.01677
LQ10b	6224678	46.32	91.22	83.99	126634	2044484	16.14	1451949	76098	85.98	0.02363
SC01a	5947119	45.22	92.86	84.75	98733	1875395	18.99	985007	62972	71.15	0.2589
SC01b	6709054	45.74	93	84.41	106865	2136813	20	1077968	68246	77.11	0.1829
SC02a	5534530	45.46	92.67	84.43	94763	1751406	18.48	918458	61664	69.67	0.2845
SC02b	6239980	45.96	92.83	84.32	105263	2007306	19.07	1048021	67006	75.71	0.1947
SC03a	5851808	46.02	92.61	83.8	100325	1837624	18.32	993466	65010	73.45	0.2126
SC03b	5896698	45.37	92.51	84.32	96015	1872305	19.5	927340	62494	70.61	0.2651
SC03c	6217579	45.56	92.69	84.49	100653	1990762	19.78	985615	65129	73.59	0.2341
XH02a	5008365	45.81	93.02	84.15	88212	1574517	17.85	827906	55614	62.84	0.3519
XH02b	6191718	46.44	92.42	83.51	110481	1970775	17.84	1129200	68482	77.38	0.1464
XH03a	6457559	46.33	92.24	83.29	110426	2015098	18.25	1106650	67414	76.17	0.2059
XH03b	4004274	46.51	90.9	83.42	99673	1345708	13.5	968339	64336	72.69	0.2957
ZhN01a	4107191	45.44	91.57	84.21	75142	1251809	16.66	682395	47162	53.29	0.4246
ZhN01b	6553173	45.99	91.9	83.94	117495	2050562	17.45	1198551	69359	78.37	0.1231
ZhN02a	4196804	47.12	91.48	72.83	65370	1254567	19.19	596225	43012	48.6	0.5184
ZhN02b	4449717	45.78	91.54	83.2	78791	1363307	17.3	741000	51013	57.64	0.4357
ZhN04a	4969130	46.39	90.91	82.64	80108	1450276	18.1	766278	51994	58.75	0.4132
ZhN04b	5381973	45.85	91.24	83.55	91275	1632278	17.88	880849	56428	63.76	0.3308
ZhN05a	6619317	46.02	91.72	83.57	101715	2009614	19.76	992717	60454	68.3	0.2689
ZhN05b	5604195	45.79	91.3	84.03	93242	1737679	18.64	897667	57432	64.89	0.3265
ZhN06a	5551969	46.13	91.22	83.34	97149	1676514	17.26	957935	59891	67.67	0.2613
ZhN06b	6741258	45.84	93.05	83.99	106288	2127929	20.02	1057935	64656	73.05	0.151
ZhN07a	6891925	46.15	93.12	83.73	109384	2185707	19.98	1107284	66454	75.08	0.1478
ZhN07b	5586056	47.09	92.86	81.36	111808	1757013	15.71	1181941	67804	76.61	0.09858
HZ02a	6851378	46.15	93.1	82.83	102622	2159983	21.05	1000271	62967	71.14	0.1849
HZ02b	4735395	46.25	92.81	83.5	76722	1467435	19.13	710520	50251	56.78	0.406
LQ03a	5920301	45.92	93	84.06	94016	1875580	19.95	900188	59156	66.84	0.2564
LQ03b	6152549	45.56	93.29	84.48	96104	1957810	20.37	921718	60138	67.95	0.2489
LT04a	4704987	45.97	93.13	83.84	78363	1472171	18.79	725948	52097	58.86	0.4143
PI435088a	4325921	45.48	94.43	84.84	110244	1443788	13.1	1286537	69467	78.49	0.04695
PI435088b	4548769	46.02	93.46	84.61	126951	1528225	12.04	1538483	74986	84.72	-0.06884
PI435088c	4382878	45.79	93.66	85.17	124475	1485883	11.94	1566540	72320	81.71	-0.07728
PI499464a	5419234	46.87	94.23	83.95	119221	1773652	14.88	1344203	74299	83.95	0.03689
PI499613a	5073228	46.25	94.56	84.41	119189	1697259	14.24	1419790	73616	83.18	-0.01384
PI499613b	4386377	47.63	93.47	81.97	114241	1366377	11.96	1245536	67235	75.97	0.161
PI499614a	4765732	45.92	94.42	84.95	115100	1602661	13.92	1390211	73502	83.05	0.03597
PI499615a	7157967	45.02	94.74	85.33	111177	2298488	20.67	1148283	70071	79.17	0.05568
PI499615b	3993461	45.51	94.42	85.16	98357	1305873	13.28	1133501	68192	77.05	0.1474
PI499616a	4806013	45.42	94.56	85.13	102228	1579427	15.45	1170262	68936	77.89	0.1281
PI499616b	4965976	45.04	94.09	80.49	86737	1471514	16.97	868474	57513	64.98	0.3813
PI499617a	4918902	44.6	94.54	85.48	94740	1568835	16.56	994890	63473	71.72	0.2554
PI499617b	5479581	44.52	94.37	84.92	94771	1670557	17.63	981304	59300	67	0.3334
PI499620a	4025661	46.01	93.72	84.13	100094	1304242	13.03	1138563	68635	77.55	0.1405
PI499620b	4797347	45.54	93.93	84.85	109915	1600039	14.56	1247915	71709	81.02	0.1126
PI595149a	4276890	46.79	94.16	84.37	106583	1402914	13.16	1263136	71065	80.29	0.08214
PI595156a	4504040	46.58	94.58	84.46	110078	1476384	13.41	1336322	72728	82.17	0.07263
PI595156b	3997341	47.08	94.58	84.25	108299	1313172	12.13	1346796	71872	81.21	0.06767
PI595162a	3925859	47.17	93.81	84.43	110239	1298639	11.78	1391631	72321	81.71	0.06673
PI595162b	4825913	47.18	94.49	84.1	106556	1579310	14.82	1205440	70758	79.95	0.1189
PI595162c	4136028	47.08	94.55	84.14	111112	1365081	12.29	1370888	72036	81.39	0.0219
PI595169a	4321256	46.45	93.57	84.86	113424	1458842	12.86	1350489	72919	82.39	0.04625
PI595169b	4437193	46.69	93.24	84.83	121850	1489602	12.22	1538131	75601	85.42	-0.03062
PI595169c	4266656	47.16	94.35	84	95350	1387249	14.55	997707	64642	73.04	0.2333
PI595174a	3972221	46.84	94.64	84.68	110142	1316403	11.95	1397068	72755	82.2	0.03539
PI595174b	4493721	46.91	93.79	84.46	119446	1506556	12.61	1483833	74896	84.62	-0.007172
PI595180a	4217719	47.42	94.42	83.61	105719	1371073	12.97	1263726	70583	79.75	0.1177
PI595180b	4296854	46.95	93.88	84.5	120832	1430540	11.84	1524057	74636	84.33	-0.01085
PI595182a	4434586	47.3	94.64	84.37	120626	1454884	12.06	1548641	74125	83.75	-0.05628
PI595182b	4714835	46.62	93.73	84.68	122902	1573914	12.81	1508356	75458	85.26	-0.05112
PI619579a	6835478	46.05	93.21	83.81	95263	2066574	21.69	951675	61511	69.5	0.3335
PI619579b	6839258	45.62	93.2	84.28	88542	2059522	23.26	836362	55890	63.15	0.3227
PI628677a	5862355	45.04	93.53	84.8	83824	1773083	21.15	809581	53640	60.61	0.4262
PI628677b	4970495	45.87	93.46	84.66	86959	1525085	17.54	828355	55257	62.43	0.4044
PI628677c	6875851	45.46	93.39	85.25	91076	2102377	23.08	877973	59764	67.53	0.3817
PI655140a	6638207	45.37	93.08	84.88	88210	2005763	22.74	846215	56224	63.53	0.4086
PI655140b	4631559	45.58	93.12	84.97	84398	1429173	16.93	815049	51437	58.12	0.4425
PI655140c	7115397	45.71	92.77	84.21	97983	2123541	21.67	953185	60214	68.03	0.3311
PI659928a	4286489	45.32	92.96	85.26	81903	1363958	16.65	787644	53798	60.78	0.4291
PI659928b	5956397	45.87	94.82	85.45	99103	1974030	19.92	987130	67170	75.89	0.2284
PI659928c	5728428	45.94	94.8	85.21	81737	1832687	22.42	769047	55540	62.75	0.4288
PI659930a	4578272	45.3	94.78	86.07	79282	1539309	19.42	745989	55512	62.72	0.4014
PI659930b	5114167	45.29	93.51	85.44	87398	1669265	19.1	816090	54081	61.1	0.3777
PI659930c	5699290	45.43	94.78	85.73	98418	1923519	19.54	989472	65728	74.26	0.2362
PI659942a	4288319	45.45	94.27	85.74	89344	1458093	16.32	901974	62055	70.11	0.2505
PI659942b	5550457	45.55	93.96	85.75	98070	1873177	19.1	995569	65031	73.48	0.1958
PI659942c	4496274	45.64	94.7	85.51	68750	1480800	21.54	638313	48293	54.56	0.4932
W610305a	4613073	48.32	94.84	85.69	120506	1618490	13.43	1708957	63858	72.15	0.2117
W610305b	6061130	44.03	94.83	86.74	88574	2065086	23.31	868210	58337	65.91	0.2703
W610305c	6607682	44.95	94.94	87.74	95189	2330843	24.49	1072456	49993	56.49	0.5198
W630476a	4804097	45.47	94.61	86.2	84443	1679925	19.89	827560	58168	65.72	0.3642
W630476b	6262779	45.37	94.38	86.03	111342	2118665	19.03	1208566	70387	79.53	0.08554
PI598478a	3853903	46.94	93.56	84.22	113926	1282400	11.26	1409992	72437	81.84	0.0597
PI598478b	5087835	47.48	94.3	84.01	125597	1692412	13.47	1630250	75800	85.64	-0.09209
PI598479a	5641579	47.06	93.99	83.74	105243	1821234	17.3	1109638	68596	77.5	0.2185
PI610994a	7528215	45.62	94.28	84.83	86795	2366460	27.26	820847	56305	63.62	0.4174
PI611013a	6333735	45.67	93.82	84.62	93206	1968034	21.11	905215	60385	68.23	0.3069
PI611013b	6874571	45.49	93.91	84.98	85620	2150524	25.12	812868	56576	63.92	0.4081
PI611014a	4832953	45.85	93.77	84.5	84118	1481325	17.61	846122	57568	65.04	0.3868
PI634228a	9135409	45.68	93.29	84.85	104624	2790709	26.67	1020198	63620	71.88	0.2819
PI634228b	6725927	46.17	93.21	84.78	106861	2080388	19.47	1089201	67514	76.28	0.2423
PI634228c	4824687	45.57	93.51	85.26	92722	1522806	16.42	926316	61906	69.95	0.334
PI655084a	5079356	45.13	93.34	87.12	92699	1731935	18.68	1017574	46301	52.31	0.5098
PI655084b	6528284	44.9	93.36	85.83	91450	2020019	22.09	881293	59288	66.99	0.351
PI655084c	6353502	45.12	93.27	85.43	95588	1985816	20.77	926232	61250	69.2	0.3057
PI655095a	6831350	45.3	92.28	86.5	100931	2298896	22.78	1092922	48808	55.15	0.5169
PI655095b	5649593	45.92	93.25	86.28	102970	1929189	18.74	1149178	52592	59.42	0.483
PI655095c	5783035	45.1	93.33	86.61	83519	1928337	23.09	881078	41064	46.4	0.5961
PI655097a	6197934	45.92	93.42	84.55	94266	1856718	19.7	929524	61289	69.25	0.3411
PI655097b	4211090	45.36	92.45	84.7	70652	1296007	18.34	654688	46117	52.11	0.4879
W610304a	4807096	44.18	94.87	87.39	80726	1673837	20.73	792993	53245	60.16	0.3362
W610304b	5271903	45.02	94.21	86	87568	1762960	20.13	822060	54536	61.62	0.3923
W619831a	4028591	46.52	94.89	85.47	99722	1432343	14.36	1164201	68150	77	0.1007
W619831b	5420060	43.97	94.37	87.64	91972	1907426	20.74	926623	59703	67.46	0.1919
PI598781a	6123382	46.13	94.42	84.81	97266	1920788	19.75	1013563	64017	72.33	0.2931
PI598781b	7116884	46.43	94.26	84.7	104498	2254413	21.57	1073129	67922	76.74	0.2415
PI598782a	6993429	45.48	94.36	85.34	86730	2188095	25.23	842197	56686	64.05	0.3962
PI598782b	7207995	46.11	94.36	84.59	108953	2255791	20.7	1158098	70237	79.36	0.2219
PI598783a	6678976	46.17	94.11	84.08	104756	2049242	19.56	1101534	67031	75.74	0.2586
PI598783b	9025138	45.35	92.76	83.72	111112	2667616	24.01	1127877	65347	73.83	0.2622
PI598786a	8595896	45.98	94.22	84.35	105637	2559293	24.23	1089467	68022	76.86	0.2488
PI598789a	5939114	45.4	94.38	84.91	89262	1811370	20.29	899335	59035	66.7	0.3809
PI598789b	7205599	46.07	94.17	84.56	96373	2223876	23.08	971609	63741	72.02	0.3144
PI610860a	6115847	45.46	93.87	84.17	92165	1798348	19.51	941690	56838	64.22	0.3624
PI610860b	3446384	45.69	92.96	84.25	80180	1019245	12.71	822332	53636	60.6	0.4005
PI610862a	5581339	46.43	93.87	84.24	98159	1780489	18.14	1008462	66642	75.3	0.2951
PI610876a	6338215	45.93	94.08	84.17	102615	2003012	19.52	1039665	65887	74.44	0.288
PI610876b	6456313	45.97	93.91	84.34	105770	2027467	19.17	1085050	68192	77.05	0.2298
PI610886a	8244904	45.63	93.93	84.67	101270	2558150	25.26	1003977	63779	72.06	0.3149
PI610886b	5979128	45.67	94.04	84.98	90406	1872879	20.72	897949	60379	68.22	0.3502
PI610988a	7001708	45.42	93.89	84.76	89437	2132539	23.84	862019	56405	63.73	0.4006
PI610988b	7716432	46.17	94.08	84.11	111088	2427408	21.85	1144175	70155	79.27	0.2055
PI610991a	7413201	45.99	93.86	84.05	99385	2218773	22.32	986788	63337	71.56	0.3129
PI610991b	7390016	46	93.99	84.49	99795	2303686	23.08	980339	63659	71.93	0.3258
PI634231a	5022188	45.35	92.37	85.21	86537	1540132	17.8	803456	54007	61.02	0.406
PI634231b	6242397	46.06	93.41	85	102396	2001974	19.55	1029260	66251	74.85	0.311
PI655092a	6035077	45.17	93.31	85.47	103147	1945678	18.86	1022466	64419	72.78	0.2134
PI655092b	5744329	45.72	93.53	85.18	100256	1886496	18.82	989996	65829	74.38	0.28
PI655092c	7210129	45.08	93.41	85.3	97918	2282441	23.31	956649	63361	71.59	0.3239
PI665507a	5013563	45.93	94.94	85.59	84551	1685453	19.93	829503	59499	67.23	0.3963
PI665507b	8125692	45.65	94.91	85.71	107659	2773291	25.76	1105917	69852	78.92	0.156
PI665508a	5678307	44.3	94.82	87.12	91724	1992961	21.73	915413	61130	69.07	0.2276
PI665508b	6013473	43.91	94.74	87.92	84697	2139495	25.26	821248	55547	62.76	0.2832
W621576a	5952148	45.16	94.88	86.23	87701	2046617	23.34	865566	59614	67.36	0.3361
PI499453a	5059070	46.14	94.54	84.74	118064	1678837	14.22	1375933	72812	82.27	0.005416
PI499456a	4902257	45.17	94.67	85.26	112116	1660523	14.81	1252441	68449	77.34	0.06457
PI499457a	4266047	46.83	94.36	84.05	110348	1315592	11.92	1290661	70362	79.5	0.09713
PI499458a	6684852	46.67	94.81	84.22	134794	2200227	16.32	1647553	76951	86.94	-0.1453
PI499458b	5487136	45.84	94.42	84.76	113300	1836147	16.21	1221637	69494	78.52	0.09246
PI499458c	4291754	46.38	94.46	84.46	111281	1431909	12.87	1323402	71348	80.61	0.0325
PI531665a	5032803	45.04	94.46	85.42	101138	1654459	16.36	1061356	66449	75.08	0.2281
PI531665b	4184385	45.28	94.39	80.04	95330	1246575	13.08	1025673	60958	68.87	0.3063
PI531668a	6211306	44.93	94.45	82.98	106045	1937033	18.27	1101961	64290	72.64	0.2324
PI531668b	4600522	45.82	94.29	84.56	104059	1394795	13.4	1170972	64838	73.26	0.2264
PI531675a	4730446	46.88	93.74	86.55	130533	1633042	12.51	1781391	66886	75.57	0.1968
PI372541a	4257693	46.93	94.14	84.5	126014	1466748	11.64	1614584	74385	84.05	-0.02576
PI372541b	4877418	44.85	94.24	84.78	104096	1590990	15.28	1098789	64894	73.32	0.2025
PI598776a	3987128	46.79	94.53	84.1	105401	1308682	12.42	1256839	70058	79.16	0.129
PI598776b	4083576	46.78	93.87	84.64	125126	1355236	10.83	1601583	75146	84.9	-0.04787
PI598776c	4860436	46.89	94.37	84.14	109835	1592578	14.5	1281276	72198	81.57	0.1163
PI598780a	8023539	46.65	92.53	84.55	138128	2638521	19.1	1656204	78119	88.26	-0.0366
PI598780b	7204647	45.8	94.3	85.13	98508	2250088	22.84	988793	65021	73.47	0.3116
PI598780c	5669834	44.82	94.58	85.37	93257	1698078	18.21	964430	57290	64.73	0.3855
PI598785a	5475488	45.83	92.94	84.37	94187	1682197	17.86	943343	61459	69.44	0.3415
PI628699a	6643967	45.66	93.66	85.18	92916	2058106	22.15	909529	60396	68.24	0.3755
PI628699b	6624804	45.93	93.32	84.75	85828	2039607	23.76	812243	54907	62.04	0.4244
PI628706a	6486751	45.59	93.61	84.88	94352	1991585	21.11	922194	59312	67.01	0.3743
PI628706b	7575253	45.51	93.4	85.11	101067	2293505	22.69	982917	60773	68.67	0.2972
PI628706c	6014753	45.68	93.5	85.16	101351	1861558	18.37	1041469	64928	73.36	0.3138
PI598773a	5343673	47.1	94.1	83.76	116560	1733845	14.88	1341771	73224	82.73	0.07394
PI598773b	4400986	47.53	93.75	83.57	100635	1427433	14.18	1089184	67340	76.09	0.1987
PI598773c	4614598	46.32	94.42	84.24	110491	1500586	13.58	1287819	72162	81.53	0.08936
PI598778a	5021263	46.49	92.96	84.14	117526	1662982	14.15	1419788	74321	83.97	0.07645
PI598778b	4644725	46.89	93.18	86.04	105678	1591553	15.06	1239110	56080	63.36	0.4298
Total /Mean	1,176.09M	45.88	93.66	84.67	750108	379052048	18.01	13643515	88506	72.39	0.2271

## Sheet: Table S3
Table S3. The selected loci and regions among high altitude genotypes.
Chromosome	Position	θπ ratio1	FST	Selected regions
chr1A	11524030	1.93	0.209
chr1A	22545899	2.206	0.218	*
chr1A	22546661	1.728	0.187	*
chr1A	25793473	2.615	0.229
chr1A	46238437	3.342	0.211
chr1A	83815234	1.765	0.43
chr1A	122560480	2.554	0.457
chr1A	163385235	4.665	0.323
chr1A	274789179	3.03	0.359
chr1A	303422017	4.043	0.241
chr1A	372298183	1.433	0.157
chr1A	392083373	2.242	0.203
chr1A	403387542	2.876	0.626
chr1A	450480501	3.536	0.182
chr1A	463030214	3.984	0.263
chr1A	483033948	3.513	0.465
chr1A	485352511	2.605	0.24
chr1A	494381218	3.924	0.38
chr1A	535325850	2.769	0.178
chr1A	557890165	2.063	0.208
chr1A	591095243	2.826	0.157
chr1B	4004754	3.111	0.179
chr1B	4004813	3.034	0.16
chr1B	26307378	2.282	0.156	*
chr1B	26307452	1.871	0.311	*
chr1B	26307724	2.282	0.156	*
chr1B	26307816	2.282	0.156	*
chr1B	62617555	2.752	0.364
chr1B	176017654	1.492	0.267
chr1B	190320356	2.769	0.202
chr1B	201144770	2.164	0.153	*
chr1B	201145258	2.355	0.191	*
chr1B	295771461	2.107	0.174
chr1B	341036638	2.738	0.256
chr1B	345421956	2.939	0.259
chr1B	391064445	2.442	0.569
chr1B	391064488	2.442	0.569
chr1B	434133556	3.334	0.641
chr1B	457386859	1.51	0.37
chr1B	460551552	3.877	0.629
chr1B	475418304	1.475	0.215
chr1B	505432116	1.769	0.45
chr1B	505432145	2.152	0.453
chr1B	521060778	3.233	0.178
chr1B	535158973	4.623	0.305
chr1B	538575106	1.638	0.192
chr1B	559101834	3.41	0.504
chr1B	565326501	2.028	0.616
chr1B	566688643	3.626	0.24
chr1B	573382503	3.497	0.182
chr1B	586690388	5.188	0.353
chr1B	617972222	1.675	0.209
chr1B	665403776	2.981	0.164
chr1B	665403856	3.077	0.188
chr1B	665403859	3.077	0.188
chr1B	688284111	3.842	0.166
chr1B	688284113	3.842	0.166
chr1B	688284126	3.842	0.166
chr1B	689371472	2.327	0.181
chr1D	3869958	2.51	0.265
chr1D	5519540	1.532	0.432	*
chr1D	5519620	1.479	0.419	*
chr1D	5519828	1.479	0.419	*
chr1D	5519903	1.532	0.432	*
chr1D	7417759	1.68	0.343
chr1D	8727497	4.739	0.427	*
chr1D	8727555	4.739	0.427	*
chr1D	8727561	4.739	0.427	*
chr1D	8727571	4.57	0.42	*
chr1D	8727597	4.346	0.546	*
chr1D	11472935	2.226	0.249
chr1D	12532285	2.105	0.18
chr1D	18598623	3.039	0.409
chr1D	18598674	3.039	0.409
chr1D	27381556	1.571	0.172
chr1D	41590421	1.53	0.334
chr1D	45523678	1.714	0.336
chr1D	48729372	3.492	0.266
chr1D	57146692	1.652	0.292
chr1D	69692249	1.956	0.474
chr1D	69692250	1.608	0.333
chr1D	73317034	1.865	0.174
chr1D	74535740	2.578	0.321
chr1D	78235284	5.258	0.496
chr1D	81295211	2.214	0.224
chr1D	81295226	2.191	0.189
chr1D	81295230	2.13	0.213
chr1D	81295245	2.137	0.244
chr1D	81295251	2.046	0.2
chr1D	81295254	2.13	0.213
chr1D	81295285	2.191	0.189
chr1D	81295288	2.191	0.189
chr1D	81743987	1.655	0.614
chr1D	106319030	3.186	0.249
chr1D	123764646	1.867	0.214
chr1D	137303766	4.238	0.318
chr1D	157253155	2.57	0.218	*
chr1D	157253524	2.533	0.225	*
chr1D	158988765	4.124	0.157
chr1D	179141199	3.568	0.389
chr1D	182637810	4.287	0.391
chr1D	194916339	2.742	0.248
chr1D	219122064	2.97	0.377
chr1D	219122114	3.193	0.262
chr1D	219122145	4.245	0.297
chr1D	236853711	1.42	0.184
chr1D	283472888	2.499	0.201
chr1D	288149701	3.618	0.62
chr1D	309098491	1.677	0.67
chr1D	315073858	1.634	0.288
chr1D	332205452	2.053	0.195
chr1D	332205460	1.872	0.244
chr1D	342184645	2.172	0.712
chr1D	342184672	2.172	0.712
chr1D	373057244	2.198	0.177
chr1D	387455219	2.81	0.215
chr1D	416728470	3.55	0.193
chr1D	441730743	1.761	0.195
chr1D	450208794	3.432	0.156
chr1D	465396451	3.689	0.186
chr1D	465396475	3.536	0.177
chr1D	470668539	4.226	0.165
chr1D	474381212	1.488	0.474
chr1D	474381213	1.425	0.497
chr1D	475264550	3.049	0.255
chr1D	475658125	4.163	0.161
chr1D	488144284	1.669	0.167
chr1D	492138958	3.035	0.483
chr2A	533494	3.399	0.311	*
chr2A	533522	3.23	0.466	*
chr2A	538696	3.536	0.177	*
chr2A	5082121	1.621	0.192
chr2A	20362026	2.563	0.18
chr2A	101401399	2.3	0.552
chr2A	101401401	2.3	0.552
chr2A	101401403	2.3	0.552
chr2A	117730304	3.274	0.306
chr2A	118460024	4.326	0.457
chr2A	133985488	2.918	0.369	*
chr2A	133985892	2.918	0.369	*
chr2A	321072733	4.961	0.351
chr2A	360465410	1.985	0.484
chr2A	371850000	2.285	0.24
chr2A	431426394	2.08	0.156
chr2A	437201731	3.44	0.164
chr2A	440946776	2.503	0.544
chr2A	459014471	4.595	0.566
chr2A	459245966	3.148	0.186	*
chr2A	459245970	3.073	0.181	*
chr2A	459326183	4.151	0.17	*
chr2A	459406932	2.171	0.192	*
chr2A	459489023	3.244	0.168	*
chr2A	459489029	2.98	0.224	*
chr2A	459489032	2.875	0.172	*
chr2A	459501653	2.907	0.2	*
chr2A	475518394	2.998	0.183
chr2A	478917450	2.871	0.327
chr2A	510491650	2.652	0.196
chr2A	610734120	2.652	0.206
chr2A	637213399	3.19	0.172
chr2A	679008538	1.435	0.179
chr2A	683582454	1.945	0.18
chr2A	693229493	1.992	0.285
chr2A	703879026	1.768	0.198
chr2A	720709688	3.965	0.174
chr2A	720709705	2.978	0.163
chr2A	766848019	4.361	0.161
chr2A	769553846	2.832	0.206	*
chr2A	769650425	4.641	0.26	*
chr2B	15623417	2.958	0.493
chr2B	15623433	3.19	0.403
chr2B	24315545	4.26	0.199
chr2B	28896560	3.908	0.291
chr2B	29736896	5.087	0.475
chr2B	34343520	2.164	0.217
chr2B	66590731	2.374	0.29
chr2B	70849394	4.267	0.366
chr2B	75513760	2.138	0.197
chr2B	154231183	2.394	0.26
chr2B	164436201	1.645	0.16
chr2B	164436231	4.123	0.155
chr2B	175206676	3.117	0.257
chr2B	182301637	2.462	0.225
chr2B	371605655	3.6	0.2
chr2B	373214242	3.279	0.17
chr2B	379096909	2.52	0.184
chr2B	394307159	1.709	0.155	*
chr2B	394313352	1.473	0.167	*
chr2B	394899017	1.984	0.153
chr2B	394899034	2.151	0.171
chr2B	413431270	1.435	0.223
chr2B	429487251	2.449	0.263
chr2B	437011652	3.376	0.223
chr2B	437011653	3.376	0.223
chr2B	463749666	2.652	0.657
chr2B	500872909	2.559	0.173
chr2B	524785760	2.075	0.334
chr2B	610927183	1.605	0.385
chr2B	640101459	1.683	0.424
chr2B	669438357	3.517	0.187
chr2B	758899503	3.254	0.386
chr2B	776210548	1.612	0.463
chr2B	776906018	4.613	0.254
chr2B	784189488	3.417	0.198
chr2B	785986195	5.175	0.341
chr2B	787529510	2.46	0.402
chr2B	791055713	3.359	0.188
chr2B	793439312	1.702	0.204
chr2B	796298106	4.147	0.213
chr2B	796298140	4.147	0.213
chr2D	5636632	3.443	0.317
chr2D	5636640	3.443	0.317
chr2D	56579396	2.893	0.508
chr2D	89171522	1.607	0.193
chr2D	105502120	4.378	0.284
chr2D	119081874	3.842	0.204
chr2D	125247571	3.728	0.192	*
chr2D	125247676	3.84	0.216	*
chr2D	125247677	3.84	0.216	*
chr2D	132053131	2.097	0.265
chr2D	132053198	2.087	0.226
chr2D	152624132	2.254	0.245
chr2D	163775082	2.304	0.171
chr2D	202066364	4.417	0.255
chr2D	224480346	2.31	0.156
chr2D	273755191	2.352	0.519
chr2D	295238855	4.44	0.229
chr2D	295238873	3.63	0.312
chr2D	322417578	4.071	0.405
chr2D	322417580	1.73	0.356
chr2D	330887596	1.517	0.733
chr2D	345900243	2.06	0.449	*
chr2D	345900633	2.31	0.25	*
chr2D	345902566	4.017	0.236	*
chr2D	348176348	1.568	0.163
chr2D	357243894	4.174	0.254
chr2D	359251567	2.492	0.416
chr2D	367819940	3.545	0.321
chr2D	409116537	2.196	0.197
chr2D	413259768	2.365	0.394
chr2D	428657064	3.216	0.205	*
chr2D	428657370	3.615	0.187	*
chr2D	469920039	3.582	0.322
chr2D	483934458	1.746	0.16
chr2D	497995727	2.09	0.169
chr2D	524910693	2.781	0.154
chr2D	556617537	2.935	0.189
chr2D	568706882	2.467	0.459
chr2D	570935397	3.33	0.174
chr2D	585388604	1.581	0.221
chr2D	585735548	2.214	0.538
chr2D	595661593	3.615	0.187	*
chr2D	595729028	2.367	0.301	*
chr2D	595729052	1.755	0.179	*
chr2D	599459691	3.381	0.16	*
chr2D	599460042	3.527	0.167	*
chr2D	605395464	2.433	0.238
chr2D	605395477	3.411	0.3
chr2D	605395496	2.433	0.238
chr2D	617415063	4.769	0.255
chr2D	635753742	4.418	0.228
chr2D	639208842	2.19	0.417
chr2D	639208877	2.819	0.478
chr2D	639208886	2.819	0.478
chr2D	640233093	3.615	0.176
chr2D	642991229	2.232	0.165
chr2D	643719897	3.422	0.236
chr2D	646641713	2.38	0.326
chr2D	646641772	1.54	0.188
chr2D	648121827	4.435	0.225
chr3A	1628124	1.499	0.45
chr3A	9483858	3.941	0.355	*
chr3A	9582558	1.59	0.173	*
chr3A	10146996	2.726	0.351	*
chr3A	10147076	1.518	0.7	*
chr3A	10147408	2.401	0.529	*
chr3A	10147434	2.733	0.323	*
chr3A	20713693	3.229	0.175
chr3A	24878705	1.952	0.603	*
chr3A	24930258	2.377	0.387	*
chr3A	24930315	2.377	0.387	*
chr3A	24930330	2.377	0.387	*
chr3A	24930337	2.377	0.387	*
chr3A	24930371	2.296	0.377	*
chr3A	101975172	2.969	0.286
chr3A	101975253	3.086	0.278
chr3A	114544860	3.301	0.347
chr3A	181755466	5.171	0.432
chr3A	202595265	1.917	0.289
chr3A	202595279	2.512	0.36
chr3A	246496716	3.159	0.308
chr3A	333893763	2.754	0.172
chr3A	336621188	3.832	0.283	*
chr3A	336621590	3.658	0.222	*
chr3A	373881167	3.908	0.298
chr3A	373881202	2.404	0.157
chr3A	398881646	1.673	0.162
chr3A	400766427	3.975	0.34
chr3A	553319426	3.397	0.744
chr3A	570321021	4.94	0.465
chr3A	678381742	1.426	0.347
chr3A	706554016	3.7	0.38
chr3A	729166035	2.639	0.457
chr3B	2076344	2.168	0.195
chr3B	33953107	1.726	0.36
chr3B	36464823	3.534	0.387
chr3B	119282396	3.043	0.154
chr3B	146876533	2.092	0.168	*
chr3B	146876641	1.544	0.233	*
chr3B	194567882	3.404	0.154
chr3B	258216113	1.515	0.24
chr3B	299595631	2.096	0.213
chr3B	320033138	3.436	0.394
chr3B	340335548	1.975	0.178
chr3B	391596413	3.798	0.301
chr3B	498030022	2.672	0.217
chr3B	542415943	3.213	0.358
chr3B	554971253	4.181	0.176
chr3B	611131904	3.18	0.34
chr3B	623153609	2.843	0.558
chr3B	636892888	2.717	0.221
chr3B	679189554	4.427	0.27	*
chr3B	679189848	4.17	0.21	*
chr3B	679985112	3.07	0.329	*
chr3B	679985942	3.074	0.349	*
chr3B	679985943	5.162	0.424	*
chr3B	728311298	3.033	0.176
chr3B	729166811	4.923	0.279
chr3B	750410105	3.19	0.211
chr3B	815049983	4.348	0.323
chr3D	27838207	2.217	0.249
chr3D	43879949	1.557	0.194	*
chr3D	43879978	1.682	0.161	*
chr3D	43879979	1.483	0.171	*
chr3D	43880238	1.705	0.199	*
chr3D	43880321	1.972	0.211	*
chr3D	85400073	2.326	0.211	*
chr3D	85400101	2.77	0.271	*
chr3D	85400109	2.77	0.271	*
chr3D	85400111	2.662	0.239	*
chr3D	85400157	2.77	0.271	*
chr3D	85400190	3.264	0.301	*
chr3D	114576083	3.594	0.158
chr3D	138023537	2.348	0.451
chr3D	165139502	2.634	0.39
chr3D	165711086	2.608	0.216
chr3D	171907523	4.063	0.18
chr3D	171907524	4.063	0.18
chr3D	175440045	1.741	0.272
chr3D	232422928	3.216	0.254
chr3D	244129876	3.542	0.159
chr3D	251871005	4.051	0.222
chr3D	284872270	3.262	0.197	*
chr3D	284872271	3.169	0.191	*
chr3D	284872278	4.011	0.227	*
chr3D	284872283	3.262	0.197	*
chr3D	284872339	3.195	0.344	*
chr3D	284872708	2.087	0.213	*
chr3D	297516034	3.448	0.196
chr3D	339507912	2.281	0.201
chr3D	347670932	2.323	0.18
chr3D	350131108	2.56	0.227
chr3D	364755020	2.678	0.173
chr3D	365355905	4.536	0.282
chr3D	383938032	3.981	0.176
chr3D	390513720	1.499	0.344
chr3D	391639578	1.879	0.156
chr3D	410539463	4.296	0.16
chr3D	415541618	4.459	0.205
chr3D	415922959	2.066	0.213
chr3D	427481697	1.551	0.175
chr3D	441142195	4.582	0.393
chr3D	474126317	3.308	0.183
chr3D	485060328	1.898	0.254
chr3D	501333275	4.185	0.28
chr3D	508551756	3.97	0.156
chr3D	509255713	4.069	0.372
chr3D	514371949	4.243	0.447
chr3D	516204029	1.812	0.465
chr3D	526865952	4.056	0.158
chr3D	526865955	4.056	0.158
chr3D	537374256	1.592	0.289
chr3D	537374277	1.592	0.289
chr3D	537374292	1.592	0.289
chr3D	549713621	4.189	0.579
chr3D	560321686	4.278	0.177
chr3D	569951285	2.139	0.212
chr3D	572289728	3.907	0.646
chr3D	610566238	2.194	0.517
chr4A	3867427	1.422	0.233
chr4A	37071279	4.731	0.272
chr4A	110153395	3.325	0.158
chr4A	114819113	1.975	0.17
chr4A	157166367	1.806	0.206
chr4A	212757774	3.679	0.255
chr4A	308869491	3.414	0.34
chr4A	335959675	1.726	0.174
chr4A	336178229	4.373	0.205
chr4A	421017563	1.867	0.332
chr4A	430036321	2.407	0.274
chr4A	481089914	4.037	0.268
chr4A	600914545	4.17	0.287
chr4A	614674768	4.105	0.212
chr4A	615061592	1.954	0.458
chr4A	617905882	1.529	0.192
chr4A	617905939	1.529	0.192
chr4A	619153430	3.331	0.224
chr4A	620476251	1.65	0.599
chr4A	634396172	3.859	0.169
chr4A	652463070	3.573	0.24	*
chr4A	652463071	3.64	0.265	*
chr4A	652463288	3.494	0.218	*
chr4A	688405619	1.768	0.182
chr4A	688405620	1.768	0.182
chr4A	688405621	1.762	0.163
chr4A	689240662	2.327	0.364
chr4A	697936727	3.082	0.386
chr4A	704227275	2.945	0.252
chr4A	714277167	2.398	0.205	*
chr4A	714277267	2.418	0.223	*
chr4A	714277275	2.398	0.205	*
chr4A	714277596	3.23	0.22	*
chr4A	722029669	3.711	0.191
chr4A	731939379	3.022	0.162
chr4A	743652530	2.617	0.155
chr4B	38801826	1.975	0.171
chr4B	52667645	3.67	0.189
chr4B	60078732	4.73	0.338
chr4B	66646841	2.612	0.212
chr4B	66646857	2.612	0.212
chr4B	66646878	2.943	0.234
chr4B	111064442	2.271	0.212
chr4B	136424802	1.507	0.176
chr4B	285906301	3.93	0.22
chr4B	285906307	4.037	0.247
chr4B	285906353	4.037	0.247
chr4B	285906369	4.198	0.255
chr4B	289234594	3.725	0.226
chr4B	299769112	1.558	0.182
chr4B	304612387	3.582	0.193
chr4B	333943147	2.74	0.163
chr4B	394441226	3.039	0.417
chr4B	394441231	3.46	0.463
chr4B	394441240	3.295	0.451
chr4B	394441249	3.396	0.499
chr4B	394441276	3.004	0.445
chr4B	510388389	4.155	0.65
chr4B	510388393	4.155	0.65
chr4B	510565331	3.676	0.264
chr4B	594824942	2.989	0.289
chr4B	596238485	2.924	0.491
chr4B	610067931	2.265	0.225
chr4B	632668771	3.244	0.229
chr4B	652001157	1.792	0.413
chr4B	653446170	1.724	0.18	*
chr4B	653496250	1.643	0.158	*
chr4B	653637131	2.647	0.23	*
chr4B	653644665	3.588	0.36	*
chr4B	653680170	1.525	0.203	*
chr4B	653808565	1.667	0.171
chr4B	658530046	3.015	0.164
chr4D	9083602	4.582	0.33
chr4D	19809987	3.065	0.707
chr4D	19810030	2.349	0.672
chr4D	19810053	3.065	0.707
chr4D	21794232	3.599	0.158
chr4D	22954241	2.612	0.196
chr4D	37944922	3.269	0.527
chr4D	46292945	3.562	0.721
chr4D	74445585	2.311	0.428	*
chr4D	74446009	4.022	0.396	*
chr4D	79754772	3.688	0.161
chr4D	83860533	3.65	0.187
chr4D	87735780	3.426	0.153
chr4D	131377117	4.386	0.438
chr4D	146062481	2.211	0.289
chr4D	146062489	3.737	0.202
chr4D	171106076	1.567	0.163
chr4D	208397879	2.244	0.246
chr4D	208397900	2.195	0.263
chr4D	211732603	1.729	0.258
chr4D	214788706	2.692	0.199
chr4D	271236166	4.412	0.33
chr4D	279182585	4.124	0.275
chr4D	296587570	4.885	0.31
chr4D	301006687	3.1	0.167
chr4D	301006737	3.67	0.191
chr4D	301929281	3.14	0.156
chr4D	315536338	3.984	0.277
chr4D	342353759	1.683	0.228
chr4D	353649292	4.124	0.207
chr4D	353649373	3.559	0.169
chr4D	378139652	3.288	0.169
chr4D	383867133	2.177	0.258
chr4D	385802071	2.413	0.227
chr4D	385802118	2.676	0.248
chr4D	385802123	2.413	0.227
chr4D	391746039	1.848	0.293
chr4D	403214640	1.871	0.212
chr4D	417351189	3.432	0.459
chr4D	419976432	2.52	0.201
chr4D	430975600	3.335	0.184
chr4D	456324975	3.895	0.164
chr4D	456324978	4.278	0.225
chr4D	459688582	2.311	0.389
chr4D	474629445	3.232	0.158
chr4D	474629489	3.009	0.34
chr4D	479311371	1.587	0.529
chr4D	481170921	1.425	0.3
chr4D	504023113	1.701	0.184
chr4D	506612851	2.855	0.17
chr5A	18666737	1.646	0.269
chr5A	18666742	1.603	0.259
chr5A	18666775	1.646	0.269
chr5A	18666782	1.646	0.269
chr5A	18666813	1.452	0.221
chr5A	18666815	1.646	0.269
chr5A	18666816	1.452	0.221
chr5A	52773848	5.131	0.334
chr5A	69090995	2.274	0.197
chr5A	73828952	4.852	0.343
chr5A	146530496	1.893	0.415
chr5A	173119544	3.829	0.173
chr5A	264294381	4.86	0.221
chr5A	264294383	4.86	0.221
chr5A	264294430	4.98	0.243
chr5A	272288810	3.442	0.318
chr5A	299927755	3.961	0.249
chr5A	299927761	3.961	0.249
chr5A	318251489	1.676	0.262
chr5A	366812125	3.949	0.207
chr5A	411872787	1.886	0.211
chr5A	423825926	2.271	0.516
chr5A	448844602	1.997	0.31
chr5A	449041918	2.356	0.332
chr5A	469611737	1.931	0.347
chr5A	502760728	4.751	0.346
chr5A	502760771	4.582	0.338
chr5A	502760782	4.582	0.338
chr5A	502760825	4.413	0.329
chr5A	509721372	2.274	0.266
chr5A	523451055	3.771	0.373
chr5A	531396551	1.961	0.484
chr5A	547067484	4.142	0.187
chr5A	551469935	1.442	0.444
chr5A	551469957	1.442	0.444
chr5A	569062729	4.287	0.404
chr5A	570388634	1.667	0.401
chr5A	584859363	2.432	0.187
chr5A	626682042	4.591	0.211
chr5A	626971728	2.225	0.358
chr5A	659293922	1.744	0.425	*
chr5A	659380254	2.948	0.155	*
chr5A	667035827	3.901	0.357
chr5A	668261327	1.785	0.654
chr5A	680695983	1.704	0.22
chr5A	689223007	2.72	0.16
chr5A	706400006	3.073	0.156
chr5B	54688090	2.046	0.266
chr5B	54688106	3.939	0.328
chr5B	69865898	2.575	0.358
chr5B	106149836	3.866	0.649
chr5B	119240703	4.334	0.259
chr5B	119240736	3.429	0.254
chr5B	141269790	2.429	0.453
chr5B	192989640	1.864	0.205
chr5B	192989666	2.371	0.189
chr5B	192989680	2.733	0.249
chr5B	207310011	2.8	0.168
chr5B	220810969	2.253	0.212	*
chr5B	220810983	2.253	0.212	*
chr5B	220810993	2.468	0.232	*
chr5B	220811413	2.441	0.213	*
chr5B	220811426	2.228	0.193	*
chr5B	223653561	3.585	0.154	*
chr5B	223653651	3.886	0.202	*
chr5B	223653663	3.585	0.154	*
chr5B	249824268	2.237	0.264
chr5B	249824276	2.294	0.244
chr5B	264283889	3.84	0.207
chr5B	373525030	3.86	0.537
chr5B	375806935	2.58	0.719
chr5B	386652086	2.16	0.648
chr5B	387764792	1.901	0.36
chr5B	410302737	1.723	0.207
chr5B	416994578	2.988	0.232
chr5B	416994589	2.441	0.225
chr5B	416994598	1.816	0.2
chr5B	416994624	2.025	0.231
chr5B	430323285	2.707	0.161
chr5B	450372980	1.88	0.193
chr5B	470720080	1.995	0.176
chr5B	474578861	1.634	0.395
chr5B	474578904	2.521	0.48
chr5B	485655747	2.256	0.188
chr5B	486490357	2.608	0.157
chr5B	533479771	2.09	0.414	*
chr5B	533480196	1.913	0.391	*
chr5B	533480197	1.913	0.391	*
chr5B	539329719	2.714	0.153
chr5B	549254361	4.367	0.298
chr5B	549254367	4.367	0.298
chr5B	553839372	4.101	0.259
chr5B	555171782	1.739	0.154
chr5B	555171807	2.364	0.206
chr5B	595332224	2.619	0.2
chr5B	603688953	3.403	0.363
chr5B	635354365	4.528	0.216
chr5B	658352816	3.621	0.238
chr5B	665976558	1.914	0.434
chr5B	673741288	3.513	0.282
chr5B	673741350	2.096	0.213
chr5B	673741360	1.949	0.195
chr5B	673741372	3.513	0.282
chr5B	695354666	4.056	0.158
chr5B	707716728	1.777	0.549
chr5D	1490424	1.53	0.269
chr5D	28618386	1.607	0.387
chr5D	48654305	2.565	0.175
chr5D	60988537	5.104	0.398
chr5D	63120779	2.208	0.205
chr5D	95836416	2.702	0.264
chr5D	123950583	4.281	0.198
chr5D	123950586	2.802	0.185
chr5D	123950589	3.248	0.215
chr5D	158230020	2.799	0.24
chr5D	205128998	3.103	0.38
chr5D	218699123	3.445	0.154
chr5D	238373670	2.352	0.191
chr5D	273441091	1.796	0.171
chr5D	274989148	1.847	0.201
chr5D	279239226	1.738	0.195
chr5D	279239242	1.703	0.188
chr5D	284195944	4.037	0.268
chr5D	303383958	1.97	0.218
chr5D	329427777	4.779	0.25
chr5D	333372157	2.963	0.205
chr5D	333372188	2.629	0.183
chr5D	333372189	2.629	0.183
chr5D	334011921	2.993	0.156
chr5D	334011946	3.419	0.161
chr5D	334011954	2.993	0.156
chr5D	334011962	3.419	0.161
chr5D	336034912	2.075	0.328	*
chr5D	336034975	4.607	0.23	*
chr5D	336034986	4.448	0.203	*
chr5D	336035285	4.607	0.23	*
chr5D	336035310	4.607	0.23	*
chr5D	368730282	5.008	0.288
chr5D	403934630	1.795	0.271
chr5D	406600630	1.967	0.24
chr5D	414732518	3.841	0.182
chr5D	420364897	2.536	0.158
chr5D	447190659	1.445	0.35
chr5D	453019829	2.627	0.189
chr5D	477038128	1.538	0.172
chr5D	480380028	2.04	0.644
chr5D	491676732	1.5	0.179
chr5D	505352256	3.777	0.21
chr5D	508742883	4.056	0.158
chr5D	513545180	4.329	0.278
chr5D	517589329	1.444	0.843
chr5D	531977682	1.875	0.256
chr5D	545524253	1.926	0.361
chr5D	545524256	1.875	0.391
chr5D	545524273	1.875	0.391
chr5D	545524293	1.926	0.361
chr5D	545524316	1.968	0.334
chr5D	545648866	2.029	0.759
chr5D	547094717	2.764	0.159
chr5D	552633841	3.924	0.35
chr5D	565305071	2.337	0.459
chr6A	3220916	1.495	0.198
chr6A	13379259	2.574	0.366
chr6A	13686229	1.91	0.379
chr6A	34279658	3.281	0.261
chr6A	59296651	2.397	0.214
chr6A	73495358	5.031	0.398
chr6A	73495364	4.781	0.404
chr6A	73495368	5.035	0.414
chr6A	73495371	5.035	0.414
chr6A	73495393	5.035	0.414
chr6A	220993613	1.951	0.379
chr6A	299797874	1.99	0.335
chr6A	384317488	1.871	0.449
chr6A	384317557	1.535	0.391
chr6A	516601160	2.537	0.379
chr6A	543371073	3.07	0.184
chr6A	590032066	2.033	0.155
chr6A	595428789	4.661	0.562
chr6A	609091993	2.804	0.236	*
chr6A	609092012	2.804	0.236	*
chr6A	609092013	2.563	0.279	*
chr6A	609092014	2.734	0.2	*
chr6A	609092026	2.804	0.236	*
chr6A	609092027	2.804	0.236	*
chr6A	609092035	2.804	0.236	*
chr6A	609092385	4.168	0.226	*
chr6B	172144	2.399	0.587
chr6B	9254647	2.994	0.409
chr6B	19040428	2.574	0.24
chr6B	22884481	3.438	0.421	*
chr6B	22884485	3.438	0.421	*
chr6B	22884531	3.438	0.421	*
chr6B	22884582	3.362	0.462	*
chr6B	29941411	2.291	0.158
chr6B	34946101	4.928	0.302
chr6B	39298406	2.614	0.187
chr6B	39298439	1.971	0.165
chr6B	39298457	2.614	0.187
chr6B	39298464	2.614	0.187
chr6B	96230836	2.883	0.24	*
chr6B	96230863	2.281	0.23	*
chr6B	96230874	2.515	0.214	*
chr6B	96231168	2.291	0.254	*
chr6B	96231221	2.486	0.195	*
chr6B	96431844	2.746	0.159
chr6B	99786769	5.031	0.39
chr6B	122680183	2.531	0.256
chr6B	123702591	2.996	0.208
chr6B	151112828	1.552	0.347
chr6B	151112843	1.74	0.354
chr6B	151112910	1.716	0.327
chr6B	201209105	3.32	0.204
chr6B	201209106	3.32	0.204
chr6B	366719506	4.199	0.48
chr6B	455161960	3.61	0.168
chr6B	466681058	1.811	0.159
chr6B	509500043	5.295	0.398
chr6B	555210412	3.709	0.297
chr6B	578015006	3.812	0.262
chr6B	615559878	3.65	0.333
chr6B	630034507	1.722	0.769
chr6B	647005668	4.657	0.389	*
chr6B	647005729	4.664	0.409	*
chr6B	647006081	3.968	0.35	*
chr6B	662086991	3.177	0.361
chr6B	676155740	5.14	0.558
chr6B	686557690	4.41	0.191
chr6B	711387630	3.932	0.209
chr6B	716010177	4.43	0.284	*
chr6B	716010233	4.5	0.305	*
chr6B	716010248	4.43	0.284	*
chr6B	716010548	4.228	0.258	*
chr6B	716010552	4.3	0.313	*
chr6D	399186	3.009	0.202	*
chr6D	400566	2.158	0.764	*
chr6D	1633535	1.86	0.192
chr6D	7517044	3.582	0.313
chr6D	21649047	1.854	0.69
chr6D	36085572	4.502	0.258
chr6D	58040669	3.543	0.36
chr6D	65599790	3.014	0.164	*
chr6D	65635303	4.303	0.35	*
chr6D	71029198	1.602	0.482
chr6D	71736948	3.642	0.204
chr6D	103217818	2.826	0.181	*
chr6D	103218192	2.514	0.199	*
chr6D	106043391	3.818	0.514
chr6D	138419312	2.441	0.215
chr6D	152621497	2.221	0.22
chr6D	157209167	3.316	0.227
chr6D	157321647	5.073	0.42
chr6D	158015158	3.904	0.239
chr6D	158015173	1.698	0.507
chr6D	159604276	2.773	0.279
chr6D	159604301	2.117	0.185
chr6D	161383832	1.644	0.38
chr6D	173111647	3.353	0.392
chr6D	174902036	3.19	0.213	*
chr6D	174902375	5.09	0.36	*
chr6D	178907078	1.447	0.223
chr6D	180534770	2.687	0.214	*
chr6D	180535082	3.298	0.179	*
chr6D	180535083	3.298	0.179	*
chr6D	180535094	3.298	0.179	*
chr6D	180535097	3.298	0.179	*
chr6D	203354606	2.009	0.836
chr6D	208626005	2.207	0.303
chr6D	236247895	2.882	0.188
chr6D	253036501	3.35	0.157
chr6D	303067299	3.306	0.537
chr6D	333089829	2.879	0.213
chr6D	333089868	2.174	0.155
chr6D	347628818	2.553	0.167
chr6D	350759386	2.358	0.457
chr6D	360413588	1.753	0.22	*
chr6D	360416867	3.287	0.226	*
chr6D	360420195	4.436	0.225	*
chr6D	361460943	4.393	0.226	*
chr6D	361460961	4.176	0.19	*
chr6D	361460975	2.255	0.175	*
chr6D	361460991	3.08	0.181	*
chr6D	361461003	3.523	0.186	*
chr6D	361461036	3.607	0.204	*
chr6D	361461057	4.446	0.233	*
chr6D	380497178	5.188	0.494
chr6D	419283873	2.981	0.413
chr6D	421699775	2.302	0.182
chr6D	455074970	1.512	0.252
chr6D	462463039	1.676	0.392
chr6D	464576740	5.008	0.324
chr6D	467187487	2.971	0.406
chr6D	473077603	1.448	0.323
chr6D	473077639	1.448	0.323
chr6D	473077666	1.448	0.323
chr6D	473077693	1.448	0.323
chr6D	473077702	1.532	0.344
chr7A	31852647	2.332	0.777
chr7A	36135700	4.591	0.211
chr7A	55325822	2.357	0.205
chr7A	79615539	1.638	0.425	*
chr7A	79615737	1.443	0.457	*
chr7A	79615748	1.443	0.457	*
chr7A	79615795	1.573	0.429	*
chr7A	79615810	1.638	0.425	*
chr7A	87215738	3.133	0.156
chr7A	227173284	2.45	0.239
chr7A	329460766	3.959	0.155
chr7A	364787274	2.397	0.314	*
chr7A	364787627	3.789	0.402	*
chr7A	381251249	3.904	0.209
chr7A	446172170	2.388	0.231
chr7A	465751364	4.383	0.183
chr7A	547952446	2.264	0.328
chr7A	578362066	5.205	0.478
chr7A	578362142	3.972	0.451
chr7A	578362147	4.006	0.423
chr7A	582946729	2.507	0.17
chr7A	584586202	2.575	0.19
chr7A	593552668	4.146	0.298
chr7A	597919067	2.853	0.439
chr7A	630624092	3.502	0.155
chr7A	634324281	2.978	0.244
chr7A	641243695	1.843	0.597
chr7A	669494657	2.567	0.309
chr7A	688792678	3.67	0.176
chr7A	700084793	1.847	0.263
chr7A	700084794	1.912	0.245
chr7A	700206613	2.451	0.271
chr7A	702613615	2.292	0.586
chr7A	709626838	2.221	0.451
chr7A	727799074	3.025	0.28
chr7A	735515492	1.417	0.244
chr7B	10964247	4.935	0.34
chr7B	10964277	4.935	0.34
chr7B	10964302	4.935	0.34
chr7B	21306743	2.371	0.596
chr7B	24167601	4.358	0.239
chr7B	60675982	3.19	0.215
chr7B	63146898	4.068	0.184
chr7B	104557403	2.951	0.317
chr7B	118818366	1.846	0.231
chr7B	153747057	2.613	0.284
chr7B	167684532	2.21	0.343
chr7B	170308519	1.753	0.164
chr7B	172347866	4.417	0.256	*
chr7B	172347905	4.534	0.261	*
chr7B	172347932	4.534	0.261	*
chr7B	172347948	4.534	0.261	*
chr7B	172347968	4.534	0.261	*
chr7B	172347978	4.534	0.261	*
chr7B	191902451	3.885	0.431
chr7B	218036119	2.124	0.431
chr7B	256011076	1.758	0.158
chr7B	267243758	1.838	0.509
chr7B	267243761	1.838	0.509
chr7B	267243762	1.838	0.509
chr7B	267243763	1.899	0.491
chr7B	267243765	1.838	0.509
chr7B	267243767	1.838	0.509
chr7B	267243769	1.838	0.509
chr7B	267243781	1.838	0.509
chr7B	267243783	1.838	0.509
chr7B	267243784	1.838	0.509
chr7B	267243785	1.838	0.509
chr7B	267243788	1.838	0.509
chr7B	267243789	1.838	0.509
chr7B	267243790	1.838	0.509
chr7B	267243791	1.838	0.509
chr7B	267243792	1.838	0.509
chr7B	267243793	1.838	0.509
chr7B	295024017	2.442	0.155
chr7B	399800372	5.102	0.49
chr7B	468104551	4.886	0.275
chr7B	558562730	2.358	0.162
chr7B	604329137	3.687	0.277
chr7B	673660740	3.887	0.178
chr7B	679464678	2.037	0.174
chr7B	687935605	1.627	0.216
chr7B	687935618	2.09	0.267
chr7B	703299652	3.062	0.519
chr7B	707868712	3.201	0.207
chr7B	707868731	3.201	0.207
chr7B	707868733	2.962	0.19
chr7B	716566811	4.502	0.529
chr7B	718785421	4.26	0.202
chr7B	735132464	2.367	0.154
chr7B	749407166	2.778	0.28
chr7D	3555083	3.67	0.191
chr7D	3555084	3.874	0.229
chr7D	8350390	1.465	0.209
chr7D	25768812	2.357	0.211
chr7D	32603998	1.573	0.507
chr7D	33411715	2.678	0.16
chr7D	44520787	2.915	0.614
chr7D	49879797	2.026	0.568
chr7D	88366808	3.025	0.191
chr7D	88366856	3.025	0.191
chr7D	122075205	2.766	0.236
chr7D	135245527	2.234	0.383	*
chr7D	135245617	2.118	0.219	*
chr7D	135245618	4.871	0.238	*
chr7D	135245663	3.721	0.196	*
chr7D	135372109	3.224	0.246
chr7D	145603569	2.747	0.174
chr7D	149743068	2.078	0.651
chr7D	164686252	4.19	0.373
chr7D	173032551	4.555	0.184
chr7D	176589178	5.008	0.507
chr7D	180986741	2.369	0.526
chr7D	223132960	3.594	0.158
chr7D	247158390	4.106	0.307
chr7D	258594039	2.001	0.219
chr7D	312888481	2.626	0.182
chr7D	327140050	2.565	0.186
chr7D	329044502	2.992	0.26
chr7D	344651636	2.739	0.204
chr7D	344651643	3.056	0.155
chr7D	344651677	1.823	0.214
chr7D	349938317	1.921	0.544
chr7D	375172036	2.138	0.194
chr7D	383861779	1.876	0.292
chr7D	394378402	3.376	0.239
chr7D	416019079	1.92	0.203
chr7D	422958261	3.09	0.184
chr7D	460501453	2.009	0.178	*
chr7D	460501481	2.058	0.185	*
chr7D	460501509	2.075	0.203	*
chr7D	460501558	2.058	0.185	*
chr7D	508653279	2.486	0.603
chr7D	543548922	1.503	0.171
chr7D	569611050	2.672	0.16
chr7D	584588055	2.59	0.379
chr7D	592060222	3.398	0.235
chr7D	606305070	2.319	0.364
chr7D	636290938	2.959	0.486
chrUn	19101786	2.371	0.26
chrUn	19101834	2.6	0.2
chrUn	28373818	3.145	0.214
chrUn	28836210	1.414	0.232	*
chrUn	28888445	3.19	0.186	*
chrUn	28888488	4.056	0.158	*
chrUn	29727763	2.648	0.534
chrUn	34313220	2.322	0.47
chrUn	67793790	2.985	0.17
chrUn	67793817	1.95	0.222
chrUn	75987232	1.994	0.429
chrUn	75987251	1.992	0.46
chrUn	75987290	2.044	0.437
chrUn	86342601	2.992	0.389
chrUn	130102925	2.626	0.213
chrUn	162257735	1.793	0.255
chrUn	365707660	1.952	0.673
chrUn	386345353	3.315	0.247

## Sheet: Table S4
Table S4. Candidate genes among high altitude genotypes and protein-protein interactions analysis.
Chromosome	Position	θπ ratio1	FST	Gene ID	Start	End	Description (gene)	Protein ID	Identity	Bitscore	Description (protein)	Node Degree
chr1A	372298183	1.433	0.157	TraesCS1A01G209700	372241197	372241652	Proline-rich protein;	Traes_1AL_29047BC2B.1	100	250.4	Aai domain-containing protein; Uncharacterized protein	0
chr1A	591095243	2.826	0.157	TraesCS1A01G442300	590995643	590997413	Flavonoid; Response to UV;	Traes_1AL_46F40DCDD.2	99.6	482.3	Uncharacterized protein; Flavonoid 3'-hydroxylase ; Belongs to the cytochrome P450 family	17
chr1B	566688643	3.626	0.24	TraesCS1B01G338800	566685243	566687535	Hydrogen peroxide;	Traes_1AL_11FF51731.1	100	216.1	Thioredoxin H-type; Participates in various redox reactions through the reversible oxidation of the active center dithiol to a disulfide. The H form is known to activate a number of cytosolic enzymes	3
chr1B	573382503	3.497	0.182	TraesCS1B01G345100	573380816	573386871	Hydrogen peroxide biosynthetic process;	Traes_1DL_049E36EA3.1	98.9	1231.1	Tr-type g domain-containing protein; Uncharacterized protein	3
chr1B	665403776	2.981	0.164	TraesCS1B01G445200	665310091	665314383	Photosynthesis, light reaction;	Traes_1BL_770224F66.2	98.9	1555	Uncharacterized protein	0
chr1B	665403856	3.077	0.188	TraesCS1B01G445200	665310091	665314383	Photosynthesis, light reaction;	Traes_1BL_770224F66.2	98.9	1555	Uncharacterized protein	0
chr1B	665403859	3.077	0.188	TraesCS1B01G445200	665310091	665314383	Photosynthesis, light reaction;	Traes_1BL_770224F66.2	98.9	1555	Uncharacterized protein	0
chr1D	3869958	2.51	0.265	TraesCS1D01G007800	3961444	3964988	Hydrogen peroxide;	Traes_1DS_1DEF40DB5.1	100	199.5	Uncharacterized protein	6
chr1D	81295211	2.214	0.224	TraesCS1D01G096200	81366951	81368557	Peroxidase activity;	Traes_1DS_2E6ADBC5F.1	100	670.2	Peroxidase; Belongs to the peroxidase family. Classical plant (class III) peroxidase subfamily	2
chr1D	81295226	2.191	0.189	TraesCS1D01G096200	81366951	81368557	Peroxidase activity;	Traes_1DS_2E6ADBC5F.1	100	670.2	Peroxidase; Belongs to the peroxidase family. Classical plant (class III) peroxidase subfamily	2
chr1D	81295230	2.13	0.213	TraesCS1D01G096200	81366951	81368557	Peroxidase activity;	Traes_1DS_2E6ADBC5F.1	100	670.2	Peroxidase; Belongs to the peroxidase family. Classical plant (class III) peroxidase subfamily	2
chr1D	81295245	2.137	0.244	TraesCS1D01G096200	81366951	81368557	Peroxidase activity;	Traes_1DS_2E6ADBC5F.1	100	670.2	Peroxidase; Belongs to the peroxidase family. Classical plant (class III) peroxidase subfamily	2
chr1D	81295251	2.046	0.2	TraesCS1D01G096200	81366951	81368557	Peroxidase activity;	Traes_1DS_2E6ADBC5F.1	100	670.2	Peroxidase; Belongs to the peroxidase family. Classical plant (class III) peroxidase subfamily	2
chr1D	81295254	2.13	0.213	TraesCS1D01G096200	81366951	81368557	Peroxidase activity;	Traes_1DS_2E6ADBC5F.1	100	670.2	Peroxidase; Belongs to the peroxidase family. Classical plant (class III) peroxidase subfamily	2
chr1D	81295285	2.191	0.189	TraesCS1D01G096200	81366951	81368557	Peroxidase activity;	Traes_1DS_2E6ADBC5F.1	100	670.2	Peroxidase; Belongs to the peroxidase family. Classical plant (class III) peroxidase subfamily	2
chr1D	81295288	2.191	0.189	TraesCS1D01G096200	81366951	81368557	Peroxidase activity;	Traes_1DS_2E6ADBC5F.1	100	670.2	Peroxidase; Belongs to the peroxidase family. Classical plant (class III) peroxidase subfamily	2
chr1D	81743987	1.655	0.614	TraesCS1D01G096400	81725983	81727178	Peroxidase activity;	Traes_1DS_578ADDF80.1	100	680.2	Peroxidase; Removal of H(2)O(2), oxidation of toxic reductants, biosynthesis and degradation of lignin, suberization, auxin catabolism, response to environmental stresses such as wounding, pathogen attack and oxidative stress	0
chr1D	236853711	1.42	0.184	TraesCS1D01G165600	236803273	236807246	Chlorophyll biosynthetic process;	Traes_1DL_76EEDEA29.2	100	862.4	Glutamyl-tRNA reductase ; Belongs to the glutamyl-tRNA reductase family	6
chr1D	288149701	3.618	0.62	TraesCS1D01G203500	288147488	288148540	Photosystem II assembly;	Traes_1DL_993E148C6.2	100	196.4	Uncharacterized protein	5
chr1D	387455219	2.81	0.215	TraesCS1D01G289300	387423553	387427560	Peroxidase activity;	Traes_1DL_F4590DE82.2	98.1	945.7	Fad-binding fr-type domain-containing protein; Uncharacterized protein	0
chr1D	450208794	3.432	0.156	TraesCS1D01G372300	450224925	450231602	Ultraviolet-B receptor UVR8;	Traes_1DL_8ADE40972.2	100	1961	Uncharacterized protein	1
chr2A	20362026	2.563	0.18	TraesCS2A01G051600	20273553	20275101	Flavonoid biosynthetic process;	Traes_2AS_BA5EB39CB.1	86.6	604.7	Uncharacterized protein; Belongs to the class I-like SAM-binding methyltransferase superfamily. Cation-independent O- methyltransferase family	4
chr2A	321072733	4.961	0.351	TraesCS2A01G238400	321150418	321156866	Carotenoid biosynthetic process;	ZDS	98.2	1138.6	Zeta-carotene desaturase; Catalyzes the conversion of zeta-carotene to lycopene via the intermediary of neurosporene. It carries out two consecutive desaturations (introduction of double bonds) at positions C-7 and C-7'	5
chr2A	360465410	1.985	0.484	TraesCS2A01G246100	360414482	360425444	Ultraviolet-B receptor UVR8;	Traes_2BL_FDE5A101F.1	98	2044.2	Ank_rep_region domain-containing protein; Uncharacterized protein	2
				TraesCS2A01G246200	360428730	360436928	Regulation of photosynthesis; Proline-tRNA ligase activity;	Traes_2AL_649FEA75C.2	100	1091.3	Aa_trna_ligase_ii domain-containing protein; Uncharacterized protein	4
chr2A	769553846	2.832	0.206	TraesCS2A01G574400	769472724	769473992	Peroxidase activity;	Traes_2BL_8CD42B820.1	73.4	493	Peroxidase; Belongs to the peroxidase family. Classical plant (class III) peroxidase subfamily	1
				TraesCS2A01G574600	769494669	769497430	Hydrogen peroxide catabolic process;	Traes_2AL_5B0EC7AC4.2	100	982.2	Uncharacterized protein	1
chr2B	70849394	4.267	0.366	TraesCS2B01G109400	70821815	70838042	Hydrogen peroxide;	Traes_2BS_E69390845.1	93.2	630.6	Hexosyltransferase; Belongs to the glycosyltransferase 8 family	1
chr2B	793439312	1.702	0.204	TraesCS2B01G615100	793349131	793350311	Peroxidase;	Traes_2DL_FFB73A9AD.1	51.5	283.9	Peroxidase; Belongs to the peroxidase family. Classical plant (class III) peroxidase subfamily	0
				TraesCS2B01G615600	793446052	793447077	Peroxidase activity;	Traes_2BL_C6A0AF0E7.1	100	654.1	Uncharacterized protein; Removal of H(2)O(2), oxidation of toxic reductants, biosynthesis and degradation of lignin, suberization, auxin catabolism, response to environmental stresses such as wounding, pathogen attack and oxidative stress	1
				TraesCS2B01G615700	793456345	793457370	Peroxidase activity;	Traes_2BL_B36482127.1	100	478	Uncharacterized protein; Belongs to the peroxidase family	1
				TraesCS2B01G615800	793504993	793506324	Peroxidase activity;	Traes_2BL_2B45081D4.1	94.8	597	Uncharacterized protein; Peroxidase; Belongs to the peroxidase family. Classical plant (class III) peroxidase subfamily	1
				TraesCS2B01G615900	793517035	793518305	Peroxidase activity;	Traes_2BL_EBB1E8AC6.1	100	643.7	Peroxidase; Belongs to the peroxidase family. Classical plant (class III) peroxidase subfamily	1
chr2D	152624132	2.254	0.245	TraesCS2D01G200700	152627484	152628812	Photosynthesis, light harvesting; Chlorophyll a-b binding protein;	Traes_2AS_B86EFFF66.1	98.8	518.5	Chlorophyll a-b binding protein, chloroplastic; The light-harvesting complex (LHC) functions as a light receptor, it captures and delivers excitation energy to photosystems with which it is closely associated	2
chr2D	483934458	1.746	0.16	TraesCS2D01G379400	483838018	483838671	Response to UV light; Anthocyanin accumulation in tissues;	Traes_2DL_8A999DA71.1	100	168.3	Uncharacterized protein	8
chr2D	568706882	2.467	0.459	TraesCS2D01G462700	568726287	568727735	Anthocyanidin 5,3-O-glucosyltransferase;	Traes_2DL_0BE2C95D6.1	100	970.7	Glycosyltransferase; Belongs to the UDP-glycosyltransferase family	7
chr2D	635753742	4.418	0.228	TraesCS2D01G566800	635759319	635760530	Peroxidase;	Traes_2DL_13C10DB2C.1	100	593.6	Uncharacterized protein; Peroxidase; Belongs to the peroxidase family. Classical plant (class III) peroxidase subfamily	3
chr2D	642991229	2.232	0.165	TraesCS2D01G581700	643050668	643052225	Flavonoid;	Traes_2DL_180819E70.1	65.8	652.1	Uncharacterized protein; Belongs to the cytochrome P450 family	2
chr2D	643719897	3.422	0.236	TraesCS2D01G583200	643640361	643641386	Peroxidase activity;	Traes_2BL_429364671.1	96.5	636.7	Uncharacterized protein; Peroxidase; Belongs to the peroxidase family. Classical plant (class III) peroxidase subfamily	1
				TraesCS2D01G583700	643771256	643776377	Peroxidase;	Traes_2DL_FFB73A9AD.1	50	298.1	Peroxidase; Belongs to the peroxidase family. Classical plant (class III) peroxidase subfamily	0
				TraesCS2D01G583900	643788314	643789433	Peroxidase activity;	Traes_2DL_FFB73A9AD.1	100	682.9	Peroxidase; Belongs to the peroxidase family. Classical plant (class III) peroxidase subfamily	0
				TraesCS2D01G584000	643793890	643795480	Peroxidase activity;	Traes_2DL_F2BDA23BC.1	100	699.9	Peroxidase; Belongs to the peroxidase family. Classical plant (class III) peroxidase subfamily	0
				TraesCS2D01G584100	643800296	643801964	Peroxidase activity;	Traes_2AL_C4CDAA081.1	56.6	342	Peroxidase; Belongs to the peroxidase family. Classical plant (class III) peroxidase subfamily	0
chr3A	9483858	3.941	0.355	TraesCS3A01G012300	9546620	9550260	Photosystem II assembly;	Traes_3B_8D85D1E9F.2	97.7	412.9	Tpr_region domain-containing protein; Uncharacterized protein	2
chr3A	9582558	1.59	0.173	TraesCS3A01G012300	9546620	9550260	Photosystem II assembly;	Traes_3B_8D85D1E9F.2	97.7	412.9	Tpr_region domain-containing protein; Uncharacterized protein	2
chr3A	24930258	2.377	0.387	TraesCS3A01G047200	24996730	25000904	Photosystem II assembly;	Traes_3AS_E18F065A3.1	100	386.3	Uncharacterized protein	3
chr3A	24930315	2.377	0.387	TraesCS3A01G047200	24996730	25000904	Photosystem II assembly;	Traes_3AS_E18F065A3.1	100	386.3	Uncharacterized protein	3
chr3A	24930330	2.377	0.387	TraesCS3A01G047200	24996730	25000904	Photosystem II assembly;	Traes_3AS_E18F065A3.1	100	386.3	Uncharacterized protein	3
chr3A	24930337	2.377	0.387	TraesCS3A01G047200	24996730	25000904	Photosystem II assembly;	Traes_3AS_E18F065A3.1	100	386.3	Uncharacterized protein	3
chr3A	24930371	2.296	0.377	TraesCS3A01G047200	24996730	25000904	Photosystem II assembly;	Traes_3AS_E18F065A3.1	100	386.3	Uncharacterized protein	3
chr3B	33953107	1.726	0.36	TraesCS3B01G061700	33955222	33956535	Photosystem II assembly;	Traes_3B_3793EBCBE.1	100	415.6	Psal domain-containing protein; Uncharacterized protein	6
chr3B	623153609	2.843	0.558	TraesCS3B01G395400	623148800	623150947	L-ascorbic acid biosynthetic process;	Traes_3B_082C9D5C8.1	100	679.9	Uncharacterized protein	6
chr4A	697936727	3.082	0.386	TraesCS4A01G426100	697940031	697944617	Photosystem II assembly;	Traes_4AL_4CF8C4AD2.1	99.1	434.5	Uncharacterized protein	0
chr4D	19809987	3.065	0.707	TraesCS4D01G042700	19900384	19900629	Photosystem II assembly; Regulation of hydrogen peroxide metabolic process; Chlorophyll biosynthetic process;	atpH	86.4	82.8	ATP synthase subunit c, chloroplastic; F(1)F(0) ATP synthase produces ATP from ADP in the presence of a proton or sodium gradient. F-type ATPases consist of two structural domains, F(1) containing the extramembraneous catalytic core and F(0) containing the membrane proton channel, linked together by a central stalk and a peripheral stalk. During catalysis, ATP synthesis in the catalytic domain of…	4
chr4D	19810030	2.349	0.672	TraesCS4D01G042700	19900384	19900629	Photosystem II assembly; Regulation of hydrogen peroxide metabolic process; Chlorophyll biosynthetic process;	atpH	86.4	82.8	ATP synthase subunit c, chloroplastic; F(1)F(0) ATP synthase produces ATP from ADP in the presence of a proton or sodium gradient. F-type ATPases consist of two structural domains, F(1) containing the extramembraneous catalytic core and F(0) containing the membrane proton channel, linked together by a central stalk and a peripheral stalk. During catalysis, ATP synthesis in the catalytic domain of…	4
chr4D	19810053	3.065	0.707	TraesCS4D01G042700	19900384	19900629	Photosystem II assembly; Regulation of hydrogen peroxide metabolic process; Chlorophyll biosynthetic process;	atpH	86.4	82.8	ATP synthase subunit c, chloroplastic; F(1)F(0) ATP synthase produces ATP from ADP in the presence of a proton or sodium gradient. F-type ATPases consist of two structural domains, F(1) containing the extramembraneous catalytic core and F(0) containing the membrane proton channel, linked together by a central stalk and a peripheral stalk. During catalysis, ATP synthesis in the catalytic domain of…	4
chr4D	353649292	4.124	0.207	TraesCS4D01G206000	353696822	353699179	Response to UV-B;	Traes_4DL_711FD92F8.1	100	1373.6	Uncharacterized protein	4
chr4D	353649373	3.559	0.169	TraesCS4D01G206000	353696822	353699179	Response to UV-B;	Traes_4DL_711FD92F8.1	100	1373.6	Uncharacterized protein	4
chr4D	383867133	2.177	0.258	TraesCS4D01G225400	383783116	383783771	Chlorophyll A-B binding protein;	Traes_4BL_C73920853.2	90.5	260.8	Uncharacterized protein	0
chr4D	385802071	2.413	0.227	TraesCS4D01G226500	385727432	385728225	Proline-rich protein;	Traes_4DL_3777E2975.1	100	123.2	Uncharacterized protein	0
chr4D	385802118	2.676	0.248	TraesCS4D01G226500	385727432	385728225	Proline-rich protein;	Traes_4DL_3777E2975.1	100	123.2	Uncharacterized protein	0
chr4D	385802123	2.413	0.227	TraesCS4D01G226500	385727432	385728225	Proline-rich protein;	Traes_4DL_3777E2975.1	100	123.2	Uncharacterized protein	0
chr5A	366812125	3.949	0.207	TraesCS5A01G173400	366711731	366716948	Ultraviolet-B receptor UVR8;	Traes_5AL_3F117322C.2	100	303.5	Uncharacterized protein	2
chr5A	509721372	2.274	0.266	TraesCS5A01G300400	509654372	509657675	Hydrogen peroxide catabolic process;	Traes_5DL_EF1C26105.1	95.1	659.1	Cysteine synthase ; Belongs to the cysteine synthase/cystathionine beta- synthase family	3
chr5A	547067484	4.142	0.187	TraesCS5A01G340500	547060430	547061905	Anthocyanidin 5,3-O-glucosyltransferase;	Traes_5BL_5F432CEF9.1	93.1	538.1	Uncharacterized protein; Belongs to the UDP-glycosyltransferase family	5
chr5A	659293922	1.744	0.425	TraesCS5A01G489500	659338425	659342323	Flavonoid metabolic process; Anthocyanin regulatory Lc protein;	Traes_5AL_410996054.1	97.7	261.9	Bhlh domain-containing protein; Uncharacterized protein	3
chr5A	659380254	2.948	0.155	TraesCS5A01G489500	659338425	659342323	Flavonoid metabolic process; Anthocyanin regulatory Lc protein;	Traes_5AL_410996054.1	97.7	261.9	Bhlh domain-containing protein; Uncharacterized protein	3
chr5A	680695983	1.704	0.22	TraesCS5A01G518800	680744776	680745393	Flavonoid;	Traes_5BS_391D08F28.1	99.5	305.4	Uncharacterized protein	0
chr5A	706400006	3.073	0.156	TraesCS5A01G554500	706331825	706334290	Anthocyanidin reductase;	Traes_2BS_BB1D1F471.1	79.1	290	Epimerase domain-containing protein; Uncharacterized protein	7
chr5D	60988537	5.104	0.398	TraesCS5D01G065700	61052821	61060150	Hydrogen peroxide biosynthetic process;	Traes_5BS_CA6CC129E.3	99.6	1639	Uncharacterized protein; Phosphatidylinositol 3-kinase ; Belongs to the PI3/PI4-kinase family	7
chr5D	63120779	2.208	0.205	TraesCS5D01G067600	63105874	63110818	L-ascorbic acid biosynthetic process;	Traes_5DS_F2FEE3642.2	98.3	471.5	Uncharacterized protein	3
chr5D	279239226	1.738	0.195	TraesCS5D01G179900	279313157	279315839	Chlorophyll biosynthetic process;	Traes_5DL_35E6E680B.2	100	392.5	Tpr_region domain-containing protein; Uncharacterized protein	2
chr5D	279239242	1.703	0.188	TraesCS5D01G179900	279313157	279315839	Chlorophyll biosynthetic process;	Traes_5DL_35E6E680B.2	100	392.5	Tpr_region domain-containing protein; Uncharacterized protein	2
chr5D	403934630	1.795	0.271	TraesCS5D01G307200	403937906	403940100	Photosystem II assembly;	Traes_5AL_0C73C50BA.1	98.5	261.2	Trigger_n domain-containing protein; Uncharacterized protein	1
chr5D	513545180	4.329	0.278	TraesCS5D01G473400	513639358	513639542	Photosynthesis;	Traes_7BL_DF690B97B.1	91.8	105.5	Photosystem II reaction center protein K	2
chr6A	609091993	2.804	0.236	TraesCS6A01G398100	609042883	609044688	Anthocyanidin 3-O-glucoside-6;	Traes_4AS_5723F1A34.1	53.1	392.9	Uncharacterized protein	0
				TraesCS6A01G398600	609137469	609142772	Chlorophyll biosynthetic process;	Traes_6AL_9F1580D39.1	100	1142.5	Uncharacterized protein; Belongs to the cytochrome P450 family	6
chr6A	609092012	2.804	0.236	TraesCS6A01G398100	609042883	609044688	Anthocyanidin 3-O-glucoside-6;	Traes_4AS_5723F1A34.1	53.1	392.9	Uncharacterized protein	0
				TraesCS6A01G398600	609137469	609142772	Chlorophyll biosynthetic process;	Traes_6AL_9F1580D39.1	100	1142.5	Uncharacterized protein; Belongs to the cytochrome P450 family	6
chr6A	609092013	2.563	0.279	TraesCS6A01G398100	609042883	609044688	Anthocyanidin 3-O-glucoside-6;	Traes_4AS_5723F1A34.1	53.1	392.9	Uncharacterized protein	0
				TraesCS6A01G398600	609137469	609142772	Chlorophyll biosynthetic process;	Traes_6AL_9F1580D39.1	100	1142.5	Uncharacterized protein; Belongs to the cytochrome P450 family	6
chr6A	609092014	2.734	0.2	TraesCS6A01G398100	609042883	609044688	Anthocyanidin 3-O-glucoside-6;	Traes_4AS_5723F1A34.1	53.1	392.9	Uncharacterized protein	0
				TraesCS6A01G398600	609137469	609142772	Chlorophyll biosynthetic process;	Traes_6AL_9F1580D39.1	100	1142.5	Uncharacterized protein; Belongs to the cytochrome P450 family	6
chr6A	609092026	2.804	0.236	TraesCS6A01G398100	609042883	609044688	Anthocyanidin 3-O-glucoside-6;	Traes_4AS_5723F1A34.1	53.1	392.9	Uncharacterized protein	0
				TraesCS6A01G398600	609137469	609142772	Chlorophyll biosynthetic process;	Traes_6AL_9F1580D39.1	100	1142.5	Uncharacterized protein; Belongs to the cytochrome P450 family	6
chr6A	609092027	2.804	0.236	TraesCS6A01G398100	609042883	609044688	Anthocyanidin 3-O-glucoside-6;	Traes_4AS_5723F1A34.1	53.1	392.9	Uncharacterized protein	0
				TraesCS6A01G398600	609137469	609142772	Chlorophyll biosynthetic process;	Traes_6AL_9F1580D39.1	100	1142.5	Uncharacterized protein; Belongs to the cytochrome P450 family	6
chr6A	609092035	2.804	0.236	TraesCS6A01G398100	609042883	609044688	Anthocyanidin 3-O-glucoside-6;	Traes_4AS_5723F1A34.1	53.1	392.9	Uncharacterized protein	0
				TraesCS6A01G398600	609137469	609142772	Chlorophyll biosynthetic process;	Traes_6AL_9F1580D39.1	100	1142.5	Uncharacterized protein; Belongs to the cytochrome P450 family	6
chr6A	609092385	4.168	0.226	TraesCS6A01G398100	609042883	609044688	Anthocyanidin 3-O-glucoside-6;	Traes_4AS_5723F1A34.1	53.1	392.9	Uncharacterized protein	0
				TraesCS6A01G398600	609137469	609142772	Chlorophyll biosynthetic process;	Traes_6AL_9F1580D39.1	100	1142.5	Uncharacterized protein; Belongs to the cytochrome P450 family	6
chr6B	615559878	3.65	0.333	TraesCS6B01G350500	615636611	615638202	Photosystem II assembly; Photosynthesis, light harvesting in photosystem I; Chlorophyll a-b binding protein;	Traes_6DL_AB577384F.2	96.5	505.4	Chlorophyll a-b binding protein, chloroplastic; The light-harvesting complex (LHC) functions as a light receptor, it captures and delivers excitation energy to photosystems with which it is closely associated	2
chr6D	106043391	3.818	0.514	TraesCS6D01G137300	106042671	106045414	L-ascorbic acid biosynthetic process;	Traes_6AS_5D6379E53.1	96.6	884.4	Fad-binding pcmh-type domain-containing protein; Uncharacterized protein	2
chr6D	419283873	2.981	0.413	TraesCS6D01G308400	419269231	419275609	Photosynthesis, light reaction; Regulation of hydrogen peroxide metabolic process;	Traes_6DL_F97DA39AD.1	100	581.6	Uncharacterized protein	3
chr6D	421699775	2.302	0.182	TraesCS6D01G312100	421638921	421649706	Hydrogen peroxide biosynthetic process;	Traes_6AL_DCA52F772.1	98.2	4717.5	Sec39 domain-containing protein; Uncharacterized protein	0
chr6D	467187487	2.971	0.406	TraesCS6D01G393200	467093259	467096984	Chlorophyll catabolic process;	Traes_6AL_96EEAA1AD.1	99.2	235.3	Etf domain-containing protein; Uncharacterized protein	1
chr6D	473077603	1.448	0.323	TraesCS6D01G407400	473075624	473078393	Chlorophyll catabolic process;	Traes_6AL_CA2AA1B8C.1	98.8	1550	RING-type E3 ubiquitin transferase	1
chr6D	473077639	1.448	0.323	TraesCS6D01G407400	473075624	473078393	Chlorophyll catabolic process;	Traes_6AL_CA2AA1B8C.1	98.8	1550	RING-type E3 ubiquitin transferase	1
chr6D	473077666	1.448	0.323	TraesCS6D01G407400	473075624	473078393	Chlorophyll catabolic process;	Traes_6AL_CA2AA1B8C.1	98.8	1550	RING-type E3 ubiquitin transferase	1
chr6D	473077693	1.448	0.323	TraesCS6D01G407400	473075624	473078393	Chlorophyll catabolic process;	Traes_6AL_CA2AA1B8C.1	98.8	1550	RING-type E3 ubiquitin transferase	1
chr6D	473077702	1.532	0.344	TraesCS6D01G407400	473075624	473078393	Chlorophyll catabolic process;	Traes_6AL_CA2AA1B8C.1	98.8	1550	RING-type E3 ubiquitin transferase	1
chr7A	547952446	2.264	0.328	TraesCS7A01G375400	548049503	548052773	Photosynthesis;	Traes_7AL_8B2703BF9.1	100	416.8	Uncharacterized protein	1
chr7A	630624092	3.502	0.155	TraesCS7A01G436200	630673584	630682706	Response to UV-B; Hydrogen peroxide biosynthetic process;	Traes_7AL_6497A75B1.2	99.9	1790.4	Dna repair protein rev1; Deoxycytidyl transferase involved in DNA repair. Transfers a dCMP residue from dCTP to the 3'-end of a DNA primer in a template- dependent reaction. May assist in the first step in the bypass of abasic lesions by the insertion of a nucleotide opposite the lesion. Required for normal induction of mutations by physical and chemical agents	1
chr7A	688792678	3.67	0.176	TraesCS7A01G498200	688685443	688693088	Response to UV light; Response to hydrogen peroxide; Anthocyanin accumulation in tissues;	Traes_7AL_D0B58C50A.2	99.9	1796.9	Uncharacterized protein	2
chr7B	118818366	1.846	0.231	TraesCS7B01G103300	118821379	118822179	Photosynthesis, light harvesting; Chlorophyll a-b binding protein;	Traes_7BS_6606D4150.1	100	542.7	Chlorophyll a-b binding protein, chloroplastic; The light-harvesting complex (LHC) functions as a light receptor, it captures and delivers excitation energy to photosystems with which it is closely associated	2
chr7B	167684532	2.21	0.343	TraesCS7B01G136000	167686804	167687751	Flavonoid biosynthetic process;	Traes_7AS_BC13D3F8B.1	96.6	343.6	Uncharacterized protein	7
chr7B	267243758	1.838	0.509	TraesCS7B01G180000	267335685	267341528	Photosystem II assembly;	Traes_7BS_863DEC7CB.1	100	470.3	Mlad domain-containing protein; Uncharacterized protein	0
chr7B	267243761	1.838	0.509	TraesCS7B01G180000	267335685	267341528	Photosystem II assembly;	Traes_7BS_863DEC7CB.1	100	470.3	Mlad domain-containing protein; Uncharacterized protein	0
chr7B	267243762	1.838	0.509	TraesCS7B01G180000	267335685	267341528	Photosystem II assembly;	Traes_7BS_863DEC7CB.1	100	470.3	Mlad domain-containing protein; Uncharacterized protein	0
chr7B	267243763	1.899	0.491	TraesCS7B01G180000	267335685	267341528	Photosystem II assembly;	Traes_7BS_863DEC7CB.1	100	470.3	Mlad domain-containing protein; Uncharacterized protein	0
chr7B	267243765	1.838	0.509	TraesCS7B01G180000	267335685	267341528	Photosystem II assembly;	Traes_7BS_863DEC7CB.1	100	470.3	Mlad domain-containing protein; Uncharacterized protein	0
chr7B	267243767	1.838	0.509	TraesCS7B01G180000	267335685	267341528	Photosystem II assembly;	Traes_7BS_863DEC7CB.1	100	470.3	Mlad domain-containing protein; Uncharacterized protein	0
chr7B	267243769	1.838	0.509	TraesCS7B01G180000	267335685	267341528	Photosystem II assembly;	Traes_7BS_863DEC7CB.1	100	470.3	Mlad domain-containing protein; Uncharacterized protein	0
chr7B	267243781	1.838	0.509	TraesCS7B01G180000	267335685	267341528	Photosystem II assembly;	Traes_7BS_863DEC7CB.1	100	470.3	Mlad domain-containing protein; Uncharacterized protein	0
chr7B	267243783	1.838	0.509	TraesCS7B01G180000	267335685	267341528	Photosystem II assembly;	Traes_7BS_863DEC7CB.1	100	470.3	Mlad domain-containing protein; Uncharacterized protein	0
chr7B	267243784	1.838	0.509	TraesCS7B01G180000	267335685	267341528	Photosystem II assembly;	Traes_7BS_863DEC7CB.1	100	470.3	Mlad domain-containing protein; Uncharacterized protein	0
chr7B	267243785	1.838	0.509	TraesCS7B01G180000	267335685	267341528	Photosystem II assembly;	Traes_7BS_863DEC7CB.1	100	470.3	Mlad domain-containing protein; Uncharacterized protein	0
chr7B	267243788	1.838	0.509	TraesCS7B01G180000	267335685	267341528	Photosystem II assembly;	Traes_7BS_863DEC7CB.1	100	470.3	Mlad domain-containing protein; Uncharacterized protein	0
chr7B	267243789	1.838	0.509	TraesCS7B01G180000	267335685	267341528	Photosystem II assembly;	Traes_7BS_863DEC7CB.1	100	470.3	Mlad domain-containing protein; Uncharacterized protein	0
chr7B	267243790	1.838	0.509	TraesCS7B01G180000	267335685	267341528	Photosystem II assembly;	Traes_7BS_863DEC7CB.1	100	470.3	Mlad domain-containing protein; Uncharacterized protein	0
chr7B	267243791	1.838	0.509	TraesCS7B01G180000	267335685	267341528	Photosystem II assembly;	Traes_7BS_863DEC7CB.1	100	470.3	Mlad domain-containing protein; Uncharacterized protein	0
chr7B	267243792	1.838	0.509	TraesCS7B01G180000	267335685	267341528	Photosystem II assembly;	Traes_7BS_863DEC7CB.1	100	470.3	Mlad domain-containing protein; Uncharacterized protein	0
chr7B	267243793	1.838	0.509	TraesCS7B01G180000	267335685	267341528	Photosystem II assembly;	Traes_7BS_863DEC7CB.1	100	470.3	Mlad domain-containing protein; Uncharacterized protein	0
chr7D	32603998	1.573	0.507	TraesCS7D01G059900	32606783	32609713	Regulation of anthocyanin biosynthetic process;	Traes_7DS_817341B96.1	100	395.2	Uncharacterized protein	3
chrUn	28373818	3.145	0.214	TraesCSU01G029400	28298123	28302556	Flavonoid metabolic process; Anthocyanin regulatory Lc protein;	Traes_2DL_4B8EB6417.1	94.5	316.2	Bhlh domain-containing protein; Uncharacterized protein	3
chrUn	67793790	2.985	0.17	TraesCSU01G075800	67782755	67803451	Photosynthesis;	Traes_5AS_A3B8EF1A2.2	100	208	Psbp domain-containing protein; Uncharacterized protein	3
chrUn	67793817	1.95	0.222	TraesCSU01G075800	67782755	67803451	Photosynthesis;	Traes_5AS_A3B8EF1A2.2	100	208	Psbp domain-containing protein; Uncharacterized protein	3
chrUn	75987232	1.994	0.429	TraesCSU01G085100	76052078	76054572	Carotenoid cleavage dioxygenase;	Traes_6BS_F411E5CB0.1	100	535.4	Uncharacterized protein	3
chrUn	75987251	1.992	0.46	TraesCSU01G085100	76052078	76054572	Carotenoid cleavage dioxygenase;	Traes_6BS_F411E5CB0.1	100	535.4	Uncharacterized protein	3
chrUn	75987290	2.044	0.437	TraesCSU01G085100	76052078	76054572	Carotenoid cleavage dioxygenase;	Traes_6BS_F411E5CB0.1	100	535.4	Uncharacterized protein	3
chrUn	162257735	1.793	0.255	TraesCSU01G146500	162259606	162264820	Response to superoxide; Reactive oxygen species metabolic process;	Traes_7DS_E82F0FAE3.6	84.4	596.3	Uncharacterized protein	8
1θπ ratio, θπ(low altitude) /θπ(high altitude);

## Sheet: Table S5
Table S5. Genome-wide significant association SNPs of twelve phenotypic traits in E. sibiricus.
Method	Trait	Year	Chromosome	Position	Allele	Frequency	R2	P value	-lgP
GEMMA	Leaf_FLL	2017	chr1A	140614072	A/C	21/397	-	9.34747e-06	5.02931
GEMMA	Leaf_FLL	2017	chr1A	140614120	G/A	22/396	-	0.000394037	3.40446
GEMMA	Leaf_FLL	2017	chr1D	438609657	A/G	28/378	-	0.000205602	3.68697
GEMMA	Leaf_FLL	2017	chr2A	459260679	C/T	24/396	-	5.75862e-05	4.23968
GEMMA	Leaf_FLL	2017	chr2A	459408364	T/G	44/370	-	9.38396e-05	4.02761
GEMMA	Leaf_FLL	2017	chr2B	394819211	A/C	24/392	-	0.000226087	3.64573
GEMMA	Leaf_FLL	2017	chr2B	396199943	C/A	22/382	-	0.000322107	3.492
GEMMA	Leaf_FLL	2017	chr2B	396199944	A/T	22/384	-	0.000276067	3.55899
GEMMA	Leaf_FLL	2017	chr2B	396199948	G/T	22/382	-	0.000308311	3.51101
GEMMA	Leaf_FLL	2017	chr2D	224492039	A/G	22/384	-	1.05826e-05	4.97541
GEMMA	Leaf_FLL	2017	chr3A	65470307	G/A	191/229	-	0.000341474	3.46664
GEMMA	Leaf_FLL	2017	chr3A	157651122	T/C	24/388	-	0.000267453	3.57275
GEMMA	Leaf_FLL	2017	chr3D	222940755	T/C	26/384	-	0.000637597	3.19545
GEMMA	Leaf_FLL	2017	chr4B	118669614	A/G	202/216	-	0.000533458	3.2729
GEMMA	Leaf_FLL	2017	chr4B	527106353	G/A	47/373	-	0.000999045	3.00042
GEMMA	Leaf_FLL	2017	chr6B	308512280	T/C	22/398	-	0.000817116	3.08772
GEMMA	Leaf_FLL	2017	chr6D	157441881	G/C	25/393	-	0.000662945	3.17852
GEMMA	Leaf_FLL	2017	chr7D	539698642	A/G	44/374	-	0.000338488	3.47046
GEMMA	Leaf_FLW	2017	chr1B	567764922	T/C	191/229	-	0.00013048	3.88446
GEMMA	Leaf_FLW	2017	chr2D	208849092	A/G	208/212	-	0.000488051	3.31154
GEMMA	Leaf_FLW	2017	chr2D	286761580	T/G	21/383	-	0.000196362	3.70694
GEMMA	Leaf_FLW	2017	chr2D	646442036	A/G	38/382	-	0.000152574	3.81652
GEMMA	Leaf_FLW	2017	chr3A	97913245	C/A	24/396	-	4.99861e-07	6.30115
GEMMA	Leaf_FLW	2017	chr3A	97913278	G/A	21/399	-	3.21263e-06	5.49314
GEMMA	Leaf_FLW	2017	chr3A	97913281	G/A	21/399	-	3.21263e-06	5.49314
GEMMA	Leaf_FLW	2017	chr3A	207251007	A/G	96/304	-	0.000161002	3.79317
GEMMA	Leaf_FLW	2017	chr3B	20153356	T/C	44/372	-	0.000388707	3.41038
GEMMA	Leaf_FLW	2017	chr4B	66646671	A/G	71/341	-	0.000724519	3.13995
GEMMA	Leaf_FLW	2017	chr4B	118669614	A/G	202/216	-	0.000673418	3.17172
GEMMA	Leaf_FLW	2017	chr5D	76970092	A/T	38/366	-	0.000901322	3.04512
GEMMA	Leaf_FLW	2017	chr7A	266639345	C/T	88/318	-	0.000924344	3.03417
GEMMA	Leaf_FLW	2017	chr7A	459183507	G/A	203/217	-	0.000940536	3.02662
GEMMA	Leaf_FLW	2017	chr7B	235962234	T/C	27/377	-	0.000535001	3.27165
GEMMA	Leaf_FLW	2017	chr7B	414026271	A/G	26/376	-	0.000594613	3.22577
GEMMA	Leaf_FLW	2017	chr7D	450567110	T/C	21/393	-	0.000301842	3.52022
GEMMA	Leaf_LL	2017	chr1A	140614072	A/C	21/397	-	8.00159e-05	4.09682
GEMMA	Leaf_LL	2017	chr1B	551181936	C/T	99/321	-	0.000292922	3.53325
GEMMA	Leaf_LL	2017	chr1D	438609657	A/G	28/378	-	0.000709876	3.14882
GEMMA	Leaf_LL	2017	chr2A	459408364	T/G	44/370	-	2.78284e-06	5.55551
GEMMA	Leaf_LL	2017	chr2A	761153365	A/G	25/377	-	0.000353123	3.45207
GEMMA	Leaf_LL	2017	chr2D	224492039	A/G	22/384	-	0.000324008	3.48944
GEMMA	Leaf_LL	2017	chr3D	138008366	A/G	21/399	-	0.000479199	3.31948
GEMMA	Leaf_LL	2017	chr3D	430217187	G/A	25/393	-	0.000748534	3.12579
GEMMA	Leaf_LL	2017	chr4B	653423383	T/C	21/393	-	6.20021e-05	4.20759
GEMMA	Leaf_LL	2017	chr4B	653483150	A/G	24/394	-	0.000785212	3.10501
GEMMA	Leaf_LL	2017	chr5B	153853239	A/G	29/389	-	3.64074e-05	4.43881
GEMMA	Leaf_LL	2017	chr5B	153853250	G/A	32/386	-	5.2158e-05	4.28268
GEMMA	Leaf_LL	2017	chr5D	48649466	T/C	204/216	-	3.99167e-05	4.39885
GEMMA	Leaf_LL	2017	chr6B	122968999	C/A	58/362	-	0.000305607	3.51484
GEMMA	Leaf_LL	2017	chr7B	48774829	A/G	26/390	-	0.000601635	3.22067
GEMMA	Leaf_LL	2017	chr7B	172347938	T/A	43/365	-	0.00091999	3.03622
GEMMA	Leaf_LL	2017	chr7B	235960059	T/C	28/376	-	0.000262386	3.58106
GEMMA	Leaf_LL	2017	chr7D	229241198	T/C	125/295	-	0.00082022	3.08607
GEMMA	Leaf_LL	2017	chr7D	350090831	A/G	52/368	-	0.000255718	3.59224
GEMMA	Leaf_LL	2017	chrUn	24389876	G/A	20/380	-	0.000329152	3.4826
GEMMA	Leaf_LW	2017	chr1B	25260597	A/C	39/375	-	0.000208437	3.68103
GEMMA	Leaf_LW	2017	chr1D	23977406	T/C	68/348	-	0.000911433	3.04028
GEMMA	Leaf_LW	2017	chr2A	35353743	A/G	22/396	-	0.000435992	3.36052
GEMMA	Leaf_LW	2017	chr2B	716180741	G/T	42/376	-	0.000313719	3.50346
GEMMA	Leaf_LW	2017	chr2B	716181096	G/T	36/382	-	0.000809627	3.09172
GEMMA	Leaf_LW	2017	chr3A	207251007	A/G	96/304	-	0.000192059	3.71657
GEMMA	Leaf_LW	2017	chr3A	727471705	C/A	21/399	-	0.000347363	3.45922
GEMMA	Leaf_LW	2017	chr3A	727471720	T/C	21/399	-	0.000347363	3.45922
GEMMA	Leaf_LW	2017	chr4B	66822042	T/C	95/321	-	3.17924e-05	4.49768
GEMMA	Leaf_LW	2017	chr4B	314898027	A/G	24/386	-	5.06101e-06	5.29576
GEMMA	Leaf_LW	2017	chr4D	385802071	A/G	122/290	-	0.000792862	3.1008
GEMMA	Leaf_LW	2017	chr5A	551469929	A/C	75/341	-	4.5993e-05	4.33731
GEMMA	Leaf_LW	2017	chr6A	511615619	G/A	196/204	-	0.000349377	3.45671
GEMMA	Leaf_LW	2017	chr6B	122968999	C/A	58/362	-	0.000609998	3.21467
GEMMA	Leaf_LW	2017	chr7A	647318146	T/C	43/367	-	0.000297627	3.52633
GEMMA	Culm_PH	2017	chr1A	454040212	G/A	76/332	-	0.000337793	3.47135
GEMMA	Culm_PH	2017	chr1B	207139469	T/A	35/379	-	0.000188552	3.72457
GEMMA	Culm_PH	2017	chr1B	279625255	A/C	22/396	-	0.000215873	3.6658
GEMMA	Culm_PH	2017	chr1D	121400614	C/A	27/389	-	0.000782468	3.10653
GEMMA	Culm_PH	2017	chr2A	158583432	A/G	60/356	-	0.00075126	3.12421
GEMMA	Culm_PH	2017	chr2A	459011231	C/T	52/360	-	4.82438e-05	4.31656
GEMMA	Culm_PH	2017	chr2B	291603427	A/G	32/388	-	0.000591391	3.22813
GEMMA	Culm_PH	2017	chr2D	14524813	A/G	22/378	-	3.74719e-05	4.42629
GEMMA	Culm_PH	2017	chr2D	274852748	C/T	87/333	-	0.000159046	3.79848
GEMMA	Culm_PH	2017	chr2D	507081673	A/C	36/380	-	0.000364984	3.43773
GEMMA	Culm_PH	2017	chr2D	546930217	T/C	29/373	-	0.000342262	3.46564
GEMMA	Culm_PH	2017	chr2D	622348790	C/A	45/363	-	1.61127e-05	4.79283
GEMMA	Culm_PH	2017	chr3D	226727965	T/C	203/217	-	0.000591931	3.22773
GEMMA	Culm_PH	2017	chr3D	240081476	T/C	60/360	-	0.000488445	3.31118
GEMMA	Culm_PH	2017	chr3D	481655982	A/G	27/383	-	8.79068e-05	4.05598
GEMMA	Culm_PH	2017	chr4B	66822042	T/C	95/321	-	4.79145e-05	4.31953
GEMMA	Culm_PH	2017	chr4B	149053719	G/A	33/387	-	0.000532367	3.27379
GEMMA	Culm_PH	2017	chr4D	307823055	T/C	33/377	-	0.000718038	3.14385
GEMMA	Culm_PH	2017	chr5A	377323376	C/T	38/372	-	5.9686e-05	4.22413
GEMMA	Culm_PH	2017	chr5D	108451437	A/C	43/377	-	0.000665443	3.17689
GEMMA	Culm_PH	2017	chr5D	116001193	A/G	50/356	-	0.000484048	3.31511
GEMMA	Culm_PH	2017	chr5D	168767312	T/C	40/376	-	0.000518673	3.28511
GEMMA	Culm_PH	2017	chr5D	243556318	T/A	46/364	-	4.33389e-05	4.36312
GEMMA	Culm_PH	2017	chr5D	507383537	G/C	48/372	-	0.000296239	3.52836
GEMMA	Culm_PH	2017	chr7A	105597052	G/A	32/372	-	0.000337386	3.47187
GEMMA	Culm_CD	2017	chr1D	23977406	T/C	68/348	-	0.000807372	3.09293
GEMMA	Culm_CD	2017	chr1D	194669273	T/C	28/376	-	0.000976226	3.01045
GEMMA	Culm_CD	2017	chr1D	495412816	T/C	23/397	-	0.000655321	3.18355
GEMMA	Culm_CD	2017	chr3A	65470307	G/A	191/229	-	0.000186089	3.73028
GEMMA	Culm_CD	2017	chr3D	358078848	T/C	157/261	-	0.000203567	3.69129
GEMMA	Culm_CD	2017	chr3D	456773413	A/C	55/347	-	0.000629306	3.20114
GEMMA	Culm_CD	2017	chr3D	567899219	T/C	72/332	-	0.000802722	3.09543
GEMMA	Culm_CD	2017	chr4A	459888375	T/C	23/397	-	0.000157915	3.80158
GEMMA	Culm_CD	2017	chr4B	66822042	T/C	95/321	-	0.000121179	3.91657
GEMMA	Culm_CD	2017	chr5A	551470279	A/G	31/387	-	3.07601e-05	4.51201
GEMMA	Culm_CD	2017	chr5D	168767312	T/C	40/376	-	0.000476928	3.32155
GEMMA	Culm_CD	2017	chr6A	193824594	A/G	21/391	-	0.000726792	3.13859
GEMMA	Culm_CD	2017	chr6A	484307205	T/A	104/304	-	0.000227562	3.6429
GEMMA	Culm_CD	2017	chr6B	122968999	C/A	58/362	-	0.000687416	3.16278
GEMMA	Culm_CD	2017	chr7B	91286360	T/A	183/237	-	0.000792497	3.101
GEMMA	Culm_CD	2017	chr7D	14816367	T/C	24/388	-	0.000731651	3.1357
GEMMA	Culm_TN	2017	chr1A	388008892	A/G	40/368	-	0.000665573	3.1768
GEMMA	Culm_TN	2017	chr1A	388008987	T/C	41/367	-	2.43506e-05	4.61349
GEMMA	Culm_TN	2017	chr1D	120694763	A/C	22/378	-	0.000723721	3.14043
GEMMA	Culm_TN	2017	chr1D	269828216	A/C	69/351	-	2.16756e-06	5.66403
GEMMA	Culm_TN	2017	chr2A	459405487	A/G	25/383	-	0.000847672	3.07177
GEMMA	Culm_TN	2017	chr2B	413046832	A/G	25/381	-	0.000865458	3.06275
GEMMA	Culm_TN	2017	chr2D	411964226	A/G	130/290	-	0.000583449	3.234
GEMMA	Culm_TN	2017	chr2D	514330943	A/G	24/384	-	0.000485702	3.31363
GEMMA	Culm_TN	2017	chr3A	646563805	A/C	77/327	-	9.91813e-05	4.00357
GEMMA	Culm_TN	2017	chr3D	446695720	T/C	55/365	-	0.000243755	3.61305
GEMMA	Culm_TN	2017	chr5B	255193929	G/A	30/376	-	1.59975e-05	4.79595
GEMMA	Culm_TN	2017	chr5D	428340605	T/A	21/399	-	2.00464e-05	4.69796
GEMMA	Culm_TN	2017	chr5D	428340675	A/C	21/391	-	0.000100226	3.99902
GEMMA	Culm_TN	2017	chr6D	56850463	C/G	49/359	-	0.000334185	3.47601
GEMMA	Culm_TN	2017	chr7D	14807566	A/G	30/386	-	0.000261867	3.58192
GEMMA	Culm_TN	2017	chr7D	617110684	A/T	57/353	-	0.000325643	3.48726
GEMMA	Culm_TN	2017	chr7D	617110707	A/T	60/360	-	0.000430555	3.36597
GEMMA	Culm_CN	2017	chr1A	82947551	G/C	203/215	-	0.000894931	3.04821
GEMMA	Culm_CN	2017	chr1A	82947566	C/T	203/215	-	0.000894931	3.04821
GEMMA	Culm_CN	2017	chr1A	82947583	A/T	195/223	-	1.31345e-05	4.88159
GEMMA	Culm_CN	2017	chr2D	143502415	T/G	38/382	-	9.43039e-05	4.02547
GEMMA	Culm_CN	2017	chr2D	313761853	T/C	63/353	-	0.000861924	3.06453
GEMMA	Culm_CN	2017	chr2D	476350633	C/T	201/203	-	6.35754e-06	5.19671
GEMMA	Culm_CN	2017	chr2D	476350634	A/G	195/211	-	0.000977104	3.01006
GEMMA	Culm_CN	2017	chr2D	476350677	A/G	201/205	-	0.000328541	3.48341
GEMMA	Culm_CN	2017	chr2D	476350917	C/T	202/204	-	0.000120274	3.91983
GEMMA	Culm_CN	2017	chr2D	476350958	C/G	200/206	-	3.5708e-05	4.44723
GEMMA	Culm_CN	2017	chr2D	476350966	A/G	199/207	-	3.5708e-05	4.44723
GEMMA	Culm_CN	2017	chr2D	591726204	A/G	36/384	-	0.000193051	3.71433
GEMMA	Culm_CN	2017	chr5A	705451266	T/C	57/341	-	0.00012714	3.89572
GEMMA	Culm_CN	2017	chr5B	262753100	G/T	76/334	-	0.000212014	3.67363
GEMMA	Seed_SL	2017	chr2B	265627133	G/T	33/387	-	0.000112945	3.94713
GEMMA	Seed_SL	2017	chr2B	265627137	C/A	33/387	-	0.000112945	3.94713
GEMMA	Seed_SL	2017	chr2D	270867737	A/G	37/383	-	0.000626081	3.20337
GEMMA	Seed_SL	2017	chr2D	616611863	C/T	49/359	-	3.99322e-05	4.39868
GEMMA	Seed_SL	2017	chr3B	283595564	A/G	29/369	-	0.000418143	3.37868
GEMMA	Seed_SL	2017	chr3D	404452845	T/C	21/391	-	0.000979011	3.00921
GEMMA	Seed_SL	2017	chr5D	339542548	T/C	66/344	-	0.0006189	3.20838
GEMMA	Seed_SL	2017	chr5D	381358458	A/G	155/253	-	0.00091041	3.04076
GEMMA	Seed_SL	2017	chr6B	595680638	A/G	82/336	-	0.000351835	3.45366
GEMMA	Seed_SL	2017	chr7A	173491029	G/A	74/310	-	4.71134e-05	4.32686
GEMMA	Seed_SL	2017	chr7A	218909299	C/G	72/338	-	0.000696746	3.15693
GEMMA	Seed_SL	2017	chr7D	262439479	A/G	21/385	-	7.16564e-05	4.14474
GEMMA	Seed_LS	2017	chr1D	373057166	G/C	69/351	-	0.00054756	3.26157
GEMMA	Seed_LS	2017	chr2B	141272470	A/C	36/364	-	0.000233073	3.63251
GEMMA	Seed_LS	2017	chr2D	636377083	A/G	31/379	-	0.000532256	3.27388
GEMMA	Seed_LS	2017	chr2D	636377088	C/T	31/379	-	0.000532256	3.27388
GEMMA	Seed_LS	2017	chr2D	636377336	T/C	31/379	-	0.000532256	3.27388
GEMMA	Seed_LS	2017	chr2D	636377351	T/A	31/379	-	0.000532256	3.27388
GEMMA	Seed_LS	2017	chr2D	636377396	A/G	31/379	-	0.000532256	3.27388
GEMMA	Seed_LS	2017	chr3D	40521804	T/G	31/383	-	0.000266818	3.57378
GEMMA	Seed_LS	2017	chr3D	570145732	T/C	57/363	-	0.000801705	3.09599
GEMMA	Seed_LS	2017	chr5A	45739364	G/A	189/227	-	0.000111846	3.95138
GEMMA	Seed_LS	2017	chr5A	45739715	T/A	189/227	-	0.000434375	3.36214
GEMMA	Seed_LS	2017	chr5A	125280598	T/G	194/210	-	4.93558e-05	4.30666
GEMMA	Seed_LS	2017	chr5D	279239226	G/A	149/271	-	3.09259e-05	4.50968
GEMMA	Seed_LS	2017	chr5D	279239242	T/A	149/259	-	0.000129239	3.88861
GEMMA	Seed_LS	2017	chr5D	508742857	C/T	82/336	-	0.00084859	3.0713
GEMMA	Seed_LS	2017	chr5D	508742883	A/G	73/345	-	0.00082829	3.08182
GEMMA	Seed_LS	2017	chr6A	31939906	T/C	32/376	-	0.000462917	3.3345
GEMMA	Seed_LS	2017	chr7D	342288634	T/C	27/387	-	0.000855654	3.0677
GEMMA	Seed_LS	2017	chrUn	21287445	T/C	200/208	-	0.000459504	3.33771
GEMMA	Seed_LS	2017	chrUn	21287446	A/G	200/208	-	0.000459504	3.33771
GEMMA	Seed_LS	2017	chrUn	21287479	G/A	200/208	-	0.000459504	3.33771
GEMMA	Seed_LS	2017	chrUn	21287497	C/T	201/207	-	5.2987e-05	4.27583
GEMMA	Seed_LS	2017	chrUn	21287514	T/A	197/203	-	5.36327e-05	4.27057
GEMMA	Seed_WS	2017	chr1A	552890554	A/G	132/274	-	3.97046e-05	4.40116
GEMMA	Seed_WS	2017	chr1B	264230377	A/G	41/379	-	0.00062426	3.20463
GEMMA	Seed_WS	2017	chr1D	220309951	T/C	144/260	-	0.000397039	3.40117
GEMMA	Seed_WS	2017	chr1D	247127007	T/A	23/383	-	0.000228753	3.64063
GEMMA	Seed_WS	2017	chr1D	247127313	T/C	24/384	-	0.000183978	3.73523
GEMMA	Seed_WS	2017	chr2A	459326429	G/A	103/301	-	0.000321054	3.49342
GEMMA	Seed_WS	2017	chr2A	659654904	T/C	27/375	-	0.000672601	3.17224
GEMMA	Seed_WS	2017	chr2B	626854237	T/C	22/398	-	0.000944809	3.02466
GEMMA	Seed_WS	2017	chr2D	484855347	T/C	57/345	-	0.000770241	3.11337
GEMMA	Seed_WS	2017	chr2D	558344387	T/C	28/384	-	0.000674917	3.17075
GEMMA	Seed_WS	2017	chr2D	646442059	T/C	45/375	-	0.000426817	3.36976
GEMMA	Seed_WS	2017	chr3A	292667044	T/C	66/346	-	0.000345248	3.46187
GEMMA	Seed_WS	2017	chr4D	449948596	A/G	33/383	-	0.000519944	3.28404
GEMMA	Seed_WS	2017	chr5A	265546802	C/T	207/213	-	0.000249869	3.60229
GEMMA	Seed_WS	2017	chr5A	265546850	A/C	205/215	-	0.000132521	3.87772
GEMMA	Seed_WS	2017	chr5A	265546865	C/T	206/214	-	0.00026878	3.5706
GEMMA	Seed_WS	2017	chr5A	265546879	A/G	205/215	-	0.000352944	3.45229
GEMMA	Seed_WS	2017	chr6A	546623250	A/G	52/354	-	0.000935225	3.02908
GEMMA	Seed_WS	2017	chr6D	187799568	C/T	23/397	-	0.00028643	3.54298
GEMMA	Seed_WS	2017	chr6D	358566741	A/G	35/371	-	0.000862887	3.06405
GEMMA	Seed_WS	2017	chr7A	637154070	T/A	189/225	-	0.000251278	3.59985
GEMMA	Seed_WS	2017	chr7B	468104583	T/C	115/299	-	0.000478398	3.32021
GEMMA	Seed_WS	2017	chr7D	369847480	G/A	26/374	-	0.000139323	3.85598
GEMMA	Seed_WS	2017	chr7D	627466628	T/C	33/387	-	0.00082483	3.08364
GEMMA	Seed_SW1	2017	chr1B	69436433	A/T	28/392	-	0.000333997	3.47626
GEMMA	Seed_SW1	2017	chr1B	207139469	T/A	35/379	-	0.000436553	3.35996
GEMMA	Seed_SW1	2017	chr1B	689377492	A/G	154/266	-	0.000133879	3.87329
GEMMA	Seed_SW1	2017	chr1D	416728562	G/A	29/379	-	4.93485e-05	4.30673
GEMMA	Seed_SW1	2017	chr2A	459497933	A/G	44/376	-	0.000764908	3.11639
GEMMA	Seed_SW1	2017	chr2A	459636371	G/A	37/383	-	0.000963049	3.01635
GEMMA	Seed_SW1	2017	chr2D	311698189	G/T	54/366	-	8.63452e-05	4.06376
GEMMA	Seed_SW1	2017	chr3D	282472659	T/C	24/396	-	5.48504e-07	6.26082
GEMMA	Seed_SW1	2017	chr3D	481656019	A/G	140/280	-	0.00087441	3.05828
GEMMA	Seed_SW1	2017	chr4B	653482236	A/G	31/379	-	0.000522253	3.28212
GEMMA	Seed_SW1	2017	chr4B	653482285	T/C	31/377	-	0.000484542	3.31467
GEMMA	Seed_SW1	2017	chr4D	55655443	C/G	82/338	-	0.000154039	3.81237
GEMMA	Seed_SW1	2017	chr5A	45739715	T/A	189/227	-	0.000211296	3.67511
GEMMA	Seed_SW1	2017	chr5B	73064544	A/C	25/393	-	3.43783e-05	4.46372
GEMMA	Seed_SW1	2017	chr5D	72715058	C/A	34/368	-	1.96351e-05	4.70697
GEMMA	Seed_SW1	2017	chr6B	35704997	A/C	199/205	-	4.36544e-05	4.35997
GEMMA	Seed_SW1	2017	chr6D	132665987	C/G	29/387	-	0.000870315	3.06032
GEMMA	Seed_SW1	2017	chr6D	358566668	T/A	36/374	-	0.000522613	3.28182
GEMMA	Seed_SW1	2017	chr7A	110763052	T/G	21/395	-	0.000292805	3.53342
GEMMA	Seed_SW1	2017	chr7A	637154070	T/A	189/225	-	0.00050429	3.29732
GEMMA	Seed_SW1	2017	chr7D	139816765	T/A	21/393	-	0.000666584	3.17615
GEMMA	Leaf_FLL	2018	chr1B	434415989	T/G	37/377	-	9.26483e-05	4.03316
GEMMA	Leaf_FLL	2018	chr2A	459260656	T/G	23/397	-	0.000528526	3.27693
GEMMA	Leaf_FLL	2018	chr2A	459632204	G/A	24/394	-	0.000681582	3.16648
GEMMA	Leaf_FLL	2018	chr2A	719212103	A/C	25/387	-	0.000898725	3.04637
GEMMA	Leaf_FLL	2018	chr2B	48152973	G/A	38/382	-	0.000741325	3.12999
GEMMA	Leaf_FLL	2018	chr2D	605780642	A/G	143/273	-	0.00022684	3.64428
GEMMA	Leaf_FLL	2018	chr2D	632457196	G/C	90/320	-	0.000123214	3.90934
GEMMA	Leaf_FLL	2018	chr3B	812812660	T/G	49/347	-	0.000202641	3.69327
GEMMA	Leaf_FLL	2018	chr3D	153792627	A/C	44/376	-	0.000845023	3.07313
GEMMA	Leaf_FLL	2018	chr3D	548525915	T/C	202/210	-	0.000385711	3.41374
GEMMA	Leaf_FLL	2018	chr4A	420512153	G/C	200/208	-	0.000260154	3.58477
GEMMA	Leaf_FLL	2018	chr4A	420512162	C/T	199/209	-	0.000252171	3.59831
GEMMA	Leaf_FLL	2018	chr4A	420512197	G/T	200/208	-	0.000260154	3.58477
GEMMA	Leaf_FLL	2018	chr4A	420512548	A/G	199/209	-	0.000252171	3.59831
GEMMA	Leaf_FLL	2018	chr4A	420512563	G/C	199/209	-	0.000252171	3.59831
GEMMA	Leaf_FLL	2018	chr4A	420512564	G/A	199/209	-	0.000252171	3.59831
GEMMA	Leaf_FLL	2018	chr4A	730099181	T/C	48/370	-	0.000639656	3.19405
GEMMA	Leaf_FLL	2018	chr5A	281927152	T/C	202/214	-	0.000900403	3.04556
GEMMA	Leaf_FLL	2018	chr5B	95511937	C/A	78/340	-	0.000512401	3.29039
GEMMA	Leaf_FLL	2018	chr5B	450372980	A/G	117/273	-	6.0542e-05	4.21794
GEMMA	Leaf_FLL	2018	chr5D	266280331	C/G	21/387	-	0.000662807	3.17861
GEMMA	Leaf_FLL	2018	chr5D	278112614	A/G	52/360	-	0.000893827	3.04875
GEMMA	Leaf_FLL	2018	chr6B	191512870	T/C	133/279	-	7.18471e-05	4.14359
GEMMA	Leaf_FLL	2018	chr6D	4144194	T/C	21/399	-	0.000413584	3.38344
GEMMA	Leaf_FLL	2018	chr6D	448083139	T/C	129/273	-	0.000825157	3.08346
GEMMA	Leaf_FLL	2018	chr6D	448083370	A/G	126/276	-	0.0003024	3.51942
GEMMA	Leaf_FLL	2018	chr6D	468864231	A/C	28/378	-	0.000280789	3.55162
GEMMA	Leaf_FLL	2018	chr7D	350090573	A/T	29/391	-	0.000717545	3.14415
GEMMA	Leaf_FLL	2018	chr7D	433976697	A/G	32/388	-	0.000962353	3.01667
GEMMA	Leaf_FLL	2018	chr7D	597902330	T/C	24/372	-	8.67644e-05	4.06166
GEMMA	Leaf_FLW	2018	chr1D	178721788	G/C	43/373	-	0.000858867	3.06607
GEMMA	Leaf_FLW	2018	chr2A	459521268	T/C	107/313	-	0.000994461	3.00241
GEMMA	Leaf_FLW	2018	chr2A	459521332	G/A	138/280	-	0.000782922	3.10628
GEMMA	Leaf_FLW	2018	chr2B	513269128	C/G	177/243	-	0.000763017	3.11747
GEMMA	Leaf_FLW	2018	chr2B	775344409	T/C	31/373	-	2.17477e-05	4.66259
GEMMA	Leaf_FLW	2018	chr2D	21118381	C/G	22/398	-	0.000500076	3.30096
GEMMA	Leaf_FLW	2018	chr3D	320643884	T/C	24/386	-	0.000943401	3.0253
GEMMA	Leaf_FLW	2018	chr3D	567899685	T/C	48/372	-	0.000823367	3.08441
GEMMA	Leaf_FLW	2018	chr4A	80134459	G/T	44/376	-	8.99611e-05	4.04595
GEMMA	Leaf_FLW	2018	chr5D	548081629	A/C	150/268	-	0.000462349	3.33503
GEMMA	Leaf_FLW	2018	chr5D	548081985	A/G	149/269	-	0.000938206	3.0277
GEMMA	Leaf_FLW	2018	chr6B	12647462	T/C	46/360	-	0.000445879	3.35078
GEMMA	Leaf_FLW	2018	chr6D	309490437	C/T	59/335	-	0.000204144	3.69006
GEMMA	Leaf_FLW	2018	chr7D	41323318	T/C	23/395	-	0.000547101	3.26193
GEMMA	Leaf_FLW	2018	chr7D	491155030	T/C	25/395	-	0.000269911	3.56878
GEMMA	Leaf_FLW	2018	chr7D	571737759	A/G	36/384	-	0.000404217	3.39339
GEMMA	Leaf_LL	2018	chr1B	187911178	T/C	43/373	-	0.000588287	3.23041
GEMMA	Leaf_LL	2018	chr2B	690902570	A/G	62/340	-	0.000162351	3.78954
GEMMA	Leaf_LL	2018	chr2B	775344409	T/C	31/373	-	0.000774048	3.11123
GEMMA	Leaf_LL	2018	chr3D	404452821	A/G	36/378	-	0.000197027	3.70547
GEMMA	Leaf_LL	2018	chr4B	673118702	A/G	81/339	-	0.000368752	3.43327
GEMMA	Leaf_LL	2018	chr4D	324095975	A/G	29/365	-	0.000151688	3.81905
GEMMA	Leaf_LL	2018	chr6D	360397770	T/C	48/366	-	0.000771876	3.11245
GEMMA	Leaf_LL	2018	chr7D	500873352	A/G	28/374	-	0.000687753	3.16257
GEMMA	Leaf_LW	2018	chr2B	259827537	T/C	88/324	-	0.000503262	3.29821
GEMMA	Leaf_LW	2018	chr2B	259827551	C/T	87/325	-	0.000798099	3.09794
GEMMA	Leaf_LW	2018	chr2D	287590946	T/C	40/374	-	0.000692078	3.15984
GEMMA	Leaf_LW	2018	chr2D	546930298	A/G	32/370	-	0.000534227	3.27227
GEMMA	Leaf_LW	2018	chr3D	43515236	T/C	55/345	-	9.26091e-05	4.03335
GEMMA	Leaf_LW	2018	chr3D	200314514	A/T	196/204	-	0.000814754	3.08897
GEMMA	Leaf_LW	2018	chr3D	240081478	A/G	150/270	-	0.000215897	3.66575
GEMMA	Leaf_LW	2018	chr4D	307823104	C/T	83/333	-	0.000865864	3.06255
GEMMA	Leaf_LW	2018	chr5B	370125742	T/C	183/227	-	0.000346173	3.46071
GEMMA	Leaf_LW	2018	chr7D	266831130	A/C	43/377	-	0.000720906	3.14212
GEMMA	Leaf_LW	2018	chr7D	312556075	A/G	27/393	-	0.000533644	3.27275
GEMMA	Culm_PH	2018	chr1A	483033948	G/A	164/254	-	0.000782433	3.10655
GEMMA	Culm_PH	2018	chr1B	530490700	T/C	26/388	-	0.00054226	3.26579
GEMMA	Culm_PH	2018	chr1D	121399644	A/G	27/365	-	0.000949887	3.02233
GEMMA	Culm_PH	2018	chr1D	158988765	A/G	71/329	-	0.000765685	3.11595
GEMMA	Culm_PH	2018	chr2A	459405487	A/G	25/383	-	0.000941005	3.02641
GEMMA	Culm_PH	2018	chr2A	630899316	T/C	41/369	-	0.000554744	3.25591
GEMMA	Culm_PH	2018	chr2A	772478123	T/C	134/278	-	0.000449547	3.34722
GEMMA	Culm_PH	2018	chr2B	791654525	G/T	31/389	-	0.000637144	3.19576
GEMMA	Culm_PH	2018	chr2D	2254178	G/T	36/378	-	0.000239816	3.62012
GEMMA	Culm_PH	2018	chr3A	714370591	T/C	186/234	-	0.000411068	3.38609
GEMMA	Culm_PH	2018	chr3B	276474848	C/G	22/398	-	0.000528992	3.27655
GEMMA	Culm_PH	2018	chr3B	276474857	C/G	22/390	-	0.000574131	3.24099
GEMMA	Culm_PH	2018	chr3D	110602289	G/C	21/397	-	0.000936427	3.02853
GEMMA	Culm_PH	2018	chr3D	369016195	T/C	48/348	-	0.000167447	3.77612
GEMMA	Culm_PH	2018	chr4A	18112632	C/T	23/395	-	1.24708e-05	4.90411
GEMMA	Culm_PH	2018	chr4A	80134459	G/T	44/376	-	4.71372e-06	5.32664
GEMMA	Culm_PH	2018	chr4D	245456841	A/G	58/360	-	2.48364e-06	5.60491
GEMMA	Culm_PH	2018	chr4D	305663871	G/C	20/378	-	0.000437684	3.35884
GEMMA	Culm_PH	2018	chr5B	370125763	T/C	82/330	-	0.000632717	3.19879
GEMMA	Culm_PH	2018	chr5D	6663225	T/A	33/381	-	0.000249656	3.60266
GEMMA	Culm_PH	2018	chr6B	662060050	C/T	174/238	-	9.21834e-05	4.03535
GEMMA	Culm_PH	2018	chr6D	378425315	T/G	155/265	-	4.33541e-06	5.36297
GEMMA	Culm_PH	2018	chr7D	500873352	A/G	28/374	-	0.000199681	3.69966
GEMMA	Culm_PH	2018	chrUn	28854438	A/G	116/284	-	0.000289679	3.53808
GEMMA	Culm_CD	2018	chr1A	380313315	A/G	29/369	-	5.06329e-06	5.29557
GEMMA	Culm_CD	2018	chr1B	150226381	A/G	93/313	-	0.000577368	3.23855
GEMMA	Culm_CD	2018	chr1D	158988765	A/G	71/329	-	3.48584e-07	6.45769
GEMMA	Culm_CD	2018	chr2A	459408393	A/G	23/377	-	0.000956294	3.01941
GEMMA	Culm_CD	2018	chr3B	371046746	G/A	183/217	-	0.000925398	3.03367
GEMMA	Culm_CD	2018	chr3B	371046783	A/G	183/217	-	0.000925398	3.03367
GEMMA	Culm_CD	2018	chr3B	371046804	T/G	183/217	-	0.000925398	3.03367
GEMMA	Culm_CD	2018	chr4D	245456841	A/G	58/360	-	0.000713829	3.14641
GEMMA	Culm_CD	2018	chr5B	202306698	A/G	21/399	-	0.000899113	3.04619
GEMMA	Culm_CD	2018	chr5D	154525550	C/G	30/384	-	0.000843641	3.07384
GEMMA	Culm_CD	2018	chr7D	155676512	T/G	32/388	-	0.000718416	3.14362
GEMMA	Culm_CD	2018	chr7D	446738415	A/G	54/366	-	2.55136e-05	4.59323
GEMMA	Culm_TN	2018	chr1B	689371565	C/T	202/206	-	2.24495e-06	5.64879
GEMMA	Culm_TN	2018	chr1D	356530965	A/G	43/377	-	0.0004839	3.31524
GEMMA	Culm_TN	2018	chr2A	459407621	T/C	37/383	-	0.00034804	3.45837
GEMMA	Culm_TN	2018	chr2B	45618557	T/C	209/211	-	0.000607243	3.21664
GEMMA	Culm_TN	2018	chr2B	690902570	A/G	62/340	-	0.000816519	3.08803
GEMMA	Culm_TN	2018	chr3A	554342019	T/A	203/217	-	0.000123782	3.90734
GEMMA	Culm_TN	2018	chr3A	554342049	C/T	203/217	-	0.000123782	3.90734
GEMMA	Culm_TN	2018	chr4B	653808999	A/G	23/389	-	0.000616487	3.21008
GEMMA	Culm_TN	2018	chr5D	278112418	T/C	66/348	-	0.000530844	3.27503
GEMMA	Culm_TN	2018	chr5D	284196386	G/C	35/365	-	0.000958174	3.01856
GEMMA	Culm_TN	2018	chr5D	307097380	G/C	201/213	-	0.000902133	3.04473
GEMMA	Culm_TN	2018	chr5D	449838624	T/C	66/340	-	0.000538584	3.26875
GEMMA	Culm_TN	2018	chr6B	466681058	A/G	139/281	-	0.000490304	3.30953
GEMMA	Culm_TN	2018	chr7B	70482162	A/G	199/221	-	6.54111e-06	5.18435
GEMMA	Culm_TN	2018	chr7B	70482180	G/A	198/222	-	1.82428e-05	4.73891
GEMMA	Culm_TN	2018	chr7B	70482213	T/C	199/221	-	6.54111e-06	5.18435
GEMMA	Culm_TN	2018	chrUn	461824960	G/A	74/338	-	0.000596545	3.22436
GEMMA	Culm_CN	2018	chr1D	318763577	T/A	203/217	-	0.00028836	3.54006
GEMMA	Culm_CN	2018	chr1D	325875060	T/G	21/391	-	4.91841e-07	6.30818
GEMMA	Culm_CN	2018	chr2B	784189424	G/A	49/357	-	0.00074132	3.12999
GEMMA	Culm_CN	2018	chr2D	401170251	T/C	63/353	-	1.42845e-05	4.84513
GEMMA	Culm_CN	2018	chr3B	2071475	T/A	140/280	-	0.000943219	3.02539
GEMMA	Culm_CN	2018	chr3D	567899730	A/C	46/360	-	0.000312541	3.50509
GEMMA	Culm_CN	2018	chr4A	455267091	G/A	48/372	-	0.000375236	3.42569
GEMMA	Culm_CN	2018	chr4A	481089974	G/A	33/387	-	8.98468e-05	4.0465
GEMMA	Culm_CN	2018	chr4B	371495918	T/A	21/387	-	0.000137641	3.86125
GEMMA	Culm_CN	2018	chr4B	424272185	A/G	41/359	-	7.65761e-05	4.11591
GEMMA	Culm_CN	2018	chr4D	42880339	A/T	28/392	-	0.000302573	3.51917
GEMMA	Culm_CN	2018	chr4D	79698820	G/A	56/364	-	0.000537384	3.26972
GEMMA	Culm_CN	2018	chr4D	274512556	A/T	47/371	-	0.000732736	3.13505
GEMMA	Culm_CN	2018	chr5A	299927773	A/C	93/325	-	0.000176868	3.75235
GEMMA	Culm_CN	2018	chr5B	486490119	A/C	26/378	-	0.000315181	3.50144
GEMMA	Culm_CN	2018	chr5B	486490185	G/A	42/378	-	0.000618993	3.20831
GEMMA	Culm_CN	2018	chr5D	442131380	T/C	36/380	-	0.000761225	3.11849
GEMMA	Culm_CN	2018	chr5D	506852901	T/C	40/364	-	0.000729537	3.13695
GEMMA	Culm_CN	2018	chr7B	345967626	T/C	33/377	-	0.000316017	3.50029
GEMMA	Culm_CN	2018	chr7B	345967677	T/C	31/381	-	0.000286151	3.54341
GEMMA	Culm_CN	2018	chr7D	235514557	T/C	70/332	-	0.000285566	3.54429
GEMMA	Culm_CN	2018	chr7D	372299404	T/C	60/352	-	0.000472683	3.32543
GEMMA	Seed_SL	2018	chr2A	213735237	T/C	31/381	-	0.000293774	3.53199
GEMMA	Seed_SL	2018	chr2B	182869691	G/A	188/230	-	0.000266173	3.57484
GEMMA	Seed_SL	2018	chr2B	182869746	G/A	192/226	-	0.000663126	3.1784
GEMMA	Seed_SL	2018	chr2B	182869793	A/G	193/225	-	0.000483146	3.31592
GEMMA	Seed_SL	2018	chr2D	16909013	C/T	21/369	-	2.35562e-05	4.62789
GEMMA	Seed_SL	2018	chr2D	591725926	A/G	33/375	-	7.41438e-05	4.12992
GEMMA	Seed_SL	2018	chr3A	714370591	T/C	186/234	-	0.000611364	3.2137
GEMMA	Seed_SL	2018	chr3B	623962940	T/A	164/254	-	0.000244723	3.61132
GEMMA	Seed_SL	2018	chr3B	787967097	A/G	34/382	-	0.000613343	3.2123
GEMMA	Seed_SL	2018	chr3D	226630180	T/C	81/339	-	0.000215047	3.66747
GEMMA	Seed_SL	2018	chr4A	248319269	A/G	24/388	-	0.000391729	3.40701
GEMMA	Seed_SL	2018	chr4B	6414417	T/C	43/377	-	0.000916273	3.03797
GEMMA	Seed_SL	2018	chr4B	660985077	T/C	34/368	-	0.000433347	3.36316
GEMMA	Seed_SL	2018	chr4D	55655643	G/A	29/391	-	0.000436935	3.35958
GEMMA	Seed_SL	2018	chr4D	55655654	C/T	25/393	-	0.000141472	3.84933
GEMMA	Seed_SL	2018	chr4D	55655668	T/G	25/395	-	0.000131695	3.88043
GEMMA	Seed_SL	2018	chr4D	55655682	T/A	25/395	-	0.000131695	3.88043
GEMMA	Seed_SL	2018	chr5D	53026832	C/T	188/224	-	0.000891497	3.04988
GEMMA	Seed_SL	2018	chr5D	53026851	C/G	189/223	-	0.000891497	3.04988
GEMMA	Seed_SL	2018	chr5D	53026873	C/A	189/223	-	0.000891497	3.04988
GEMMA	Seed_SL	2018	chr7A	80073634	G/A	197/207	-	0.000686484	3.16337
GEMMA	Seed_SL	2018	chr7A	682508146	T/G	196/218	-	0.000894153	3.04859
GEMMA	Seed_SL	2018	chr7D	500873352	A/G	28/374	-	0.000852067	3.06953
GEMMA	Seed_LS	2018	chr1A	21031873	G/C	43/347	-	0.000219173	3.65921
GEMMA	Seed_LS	2018	chr1A	465303901	A/G	29/391	-	0.000638353	3.19494
GEMMA	Seed_LS	2018	chr1D	6982833	T/C	43/363	-	0.000858684	3.06617
GEMMA	Seed_LS	2018	chr1D	165793469	G/T	20/370	-	0.000779757	3.10804
GEMMA	Seed_LS	2018	chr2A	27359149	A/G	26/376	-	0.000180161	3.74434
GEMMA	Seed_LS	2018	chr2A	419189933	A/C	27/367	-	6.54364e-05	4.18418
GEMMA	Seed_LS	2018	chr2A	459495627	C/T	67/351	-	0.000779264	3.10832
GEMMA	Seed_LS	2018	chr2A	588966159	T/G	23/365	-	0.000491475	3.3085
GEMMA	Seed_LS	2018	chr2B	775344230	T/C	22/386	-	2.54174e-05	4.59487
GEMMA	Seed_LS	2018	chr2D	91336945	T/C	23/393	-	0.000353644	3.45143
GEMMA	Seed_LS	2018	chr2D	276869219	A/G	65/345	-	0.000267672	3.5724
GEMMA	Seed_LS	2018	chr2D	431286996	T/C	33/375	-	0.000156094	3.80661
GEMMA	Seed_LS	2018	chr2D	538333120	C/A	27/393	-	5.31732e-05	4.27431
GEMMA	Seed_LS	2018	chr3B	283593627	A/G	25/377	-	0.000918325	3.037
GEMMA	Seed_LS	2018	chr3B	312197713	T/C	26/378	-	7.02181e-05	4.15355
GEMMA	Seed_LS	2018	chr3B	605443192	A/T	41/373	-	0.000388488	3.41062
GEMMA	Seed_LS	2018	chr3D	28493944	G/C	22/388	-	9.64009e-05	4.01592
GEMMA	Seed_LS	2018	chr3D	28494278	A/G	22/388	-	9.64009e-05	4.01592
GEMMA	Seed_LS	2018	chr3D	28494284	T/G	22/388	-	9.64009e-05	4.01592
GEMMA	Seed_LS	2018	chr3D	28494296	A/G	22/388	-	9.64009e-05	4.01592
GEMMA	Seed_LS	2018	chr3D	166495726	A/C	39/381	-	0.000843282	3.07403
GEMMA	Seed_LS	2018	chr3D	281623601	T/A	207/211	-	0.000290925	3.53622
GEMMA	Seed_LS	2018	chr3D	537716220	A/G	34/362	-	4.20785e-05	4.37594
GEMMA	Seed_LS	2018	chr4A	696004541	G/T	67/335	-	9.7923e-05	4.00912
GEMMA	Seed_LS	2018	chr4B	559155885	T/C	41/367	-	0.000415212	3.38173
GEMMA	Seed_LS	2018	chr4B	653539424	T/C	22/392	-	3.33498e-05	4.47691
GEMMA	Seed_LS	2018	chr4D	37055620	A/G	26/382	-	0.000410184	3.38702
GEMMA	Seed_LS	2018	chr4D	383852863	T/C	22/380	-	0.000677817	3.16889
GEMMA	Seed_LS	2018	chr5A	660333950	T/C	29/389	-	0.000597261	3.22384
GEMMA	Seed_LS	2018	chr5B	439639520	A/C	23/375	-	9.68072e-05	4.01409
GEMMA	Seed_LS	2018	chr5B	493171788	C/A	29/383	-	6.59046e-05	4.18108
GEMMA	Seed_LS	2018	chr5D	154525932	A/G	25/389	-	0.000286497	3.54288
GEMMA	Seed_LS	2018	chr5D	443355507	A/C	26/376	-	0.00018298	3.7376
GEMMA	Seed_LS	2018	chr6A	542205692	T/C	43/359	-	0.000727404	3.13822
GEMMA	Seed_LS	2018	chr6A	566570993	A/G	21/383	-	0.000298151	3.52556
GEMMA	Seed_LS	2018	chr6D	21301231	G/A	44/374	-	0.00059398	3.22623
GEMMA	Seed_LS	2018	chr6D	21301248	A/G	45/373	-	0.00059398	3.22623
GEMMA	Seed_LS	2018	chr6D	21301585	G/A	44/374	-	0.00059398	3.22623
GEMMA	Seed_LS	2018	chr6D	21301644	A/G	45/373	-	0.00059398	3.22623
GEMMA	Seed_LS	2018	chr6D	21301659	A/T	44/374	-	0.00059398	3.22623
GEMMA	Seed_LS	2018	chr6D	21301670	T/G	45/373	-	0.00059398	3.22623
GEMMA	Seed_LS	2018	chr6D	360397583	A/G	28/392	-	0.000549992	3.25964
GEMMA	Seed_LS	2018	chr7A	609342330	A/G	24/390	-	0.00014249	3.84622
GEMMA	Seed_LS	2018	chr7A	641243339	A/G	24/384	-	2.686e-05	4.57089
GEMMA	Seed_LS	2018	chr7B	53287751	T/G	23/385	-	0.000668817	3.17469
GEMMA	Seed_LS	2018	chr7B	691994514	A/G	45/359	-	6.11543e-05	4.21357
GEMMA	Seed_LS	2018	chr7B	743556755	T/C	26/380	-	0.000341641	3.46643
GEMMA	Seed_LS	2018	chr7B	749407172	G/A	26/384	-	0.000355152	3.44959
GEMMA	Seed_LS	2018	chr7D	21206190	A/G	22/380	-	0.000616145	3.21032
GEMMA	Seed_LS	2018	chr7D	213607404	G/A	50/362	-	0.000280321	3.55234
GEMMA	Seed_WS	2018	chr1D	178721769	A/G	31/387	-	0.000595175	3.22536
GEMMA	Seed_WS	2018	chr2A	766181912	A/G	36/364	-	0.000592692	3.22717
GEMMA	Seed_WS	2018	chr2D	532780151	T/C	32/386	-	3.46975e-05	4.4597
GEMMA	Seed_WS	2018	chr3D	485191557	A/C	32/382	-	0.000265888	3.5753
GEMMA	Seed_WS	2018	chr3D	485191567	T/A	31/387	-	0.0003707	3.43098
GEMMA	Seed_WS	2018	chr4B	229006310	T/G	96/312	-	0.000752237	3.12365
GEMMA	Seed_WS	2018	chr5A	698644900	A/G	48/332	-	0.000940912	3.02645
GEMMA	Seed_WS	2018	chr5B	635354370	T/C	87/333	-	0.000734778	3.13384
GEMMA	Seed_WS	2018	chr5D	112959470	A/C	29/387	-	0.000365889	3.43665
GEMMA	Seed_WS	2018	chr7D	30348390	A/G	40/380	-	0.000807069	3.09309
GEMMA	Seed_WS	2018	chr7D	327139614	T/C	166/252	-	0.000629453	3.20104
GEMMA	Seed_WS	2018	chr7D	327142036	G/A	39/371	-	0.000608376	3.21583
GEMMA	Seed_WS	2018	chrUn	24389862	A/G	88/312	-	0.000319549	3.49546
GEMMA	Seed_SW1	2018	chr2D	2254178	G/T	36/378	-	0.00061194	3.21329
GEMMA	Seed_SW1	2018	chr3B	686769891	T/C	30/368	-	0.000846157	3.07255
GEMMA	Seed_SW1	2018	chr3D	567899477	T/C	100/320	-	0.000919842	3.03629
GEMMA	Seed_SW1	2018	chr4D	329707742	G/T	54/352	-	0.000675071	3.17065
GEMMA	Seed_SW1	2018	chr5D	449838236	A/G	44/356	-	8.54015e-05	4.06853
GEMMA	Seed_SW1	2018	chr6B	163596630	T/A	81/339	-	0.00014864	3.82786
GEMMA	Seed_SW1	2018	chr6B	466681058	A/G	139/281	-	0.000513388	3.28955
GEMMA	Seed_SW1	2018	chr6B	662060050	C/T	174/238	-	0.000229438	3.63934
EMMAX	Leaf_FLL	2017	chr1A	140614072	A/C	21/397	-	9.9313e-06	5.00299
EMMAX	Leaf_FLL	2017	chr1B	637603534	A/C	47/243	-	2.82176e-06	5.54948
EMMAX	Leaf_FLL	2017	chr1D	346819375	A/G	24/246	-	3.41469e-05	4.46665
EMMAX	Leaf_FLL	2017	chr2A	459260679	C/T	24/396	-	5.79378e-05	4.23704
EMMAX	Leaf_FLL	2017	chr2B	793522278	A/T	29/305	-	9.07209e-05	4.04229
EMMAX	Leaf_FLL	2017	chr2D	224492039	A/G	22/384	-	1.52967e-05	4.8154
EMMAX	Leaf_FLL	2017	chr2D	301815919	A/C	19/273	-	9.96176e-05	4.00166
EMMAX	Leaf_FLL	2017	chr2D	457888567	T/A	16/292	-	8.18995e-07	6.08672
EMMAX	Leaf_FLL	2017	chr2D	457888665	A/T	17/287	-	1.19762e-05	4.92168
EMMAX	Leaf_FLL	2017	chr2D	649847294	A/C	19/209	-	5.56445e-05	4.25458
EMMAX	Leaf_FLL	2017	chr3A	13345618	A/G	14/250	-	9.66255e-06	5.01491
EMMAX	Leaf_FLL	2017	chr3A	13345636	A/G	14/250	-	1.39803e-05	4.85448
EMMAX	Leaf_FLL	2017	chr3A	658591056	A/G	56/314	-	1.99321e-06	5.70045
EMMAX	Leaf_FLL	2017	chr3B	178540265	A/G	29/351	-	1.43128e-05	4.84428
EMMAX	Leaf_FLL	2017	chr3B	283593217	T/C	57/153	-	1.96479e-06	5.70668
EMMAX	Leaf_FLL	2017	chr3B	283594785	G/T	12/202	-	1.27339e-05	4.89504
EMMAX	Leaf_FLL	2017	chr3D	278596462	G/A	18/220	-	3.71014e-05	4.43061
EMMAX	Leaf_FLL	2017	chr4A	299192584	G/C	15/247	-	4.0973e-05	4.3875
EMMAX	Leaf_FLL	2017	chr4D	383865899	T/C	22/368	-	5.59541e-05	4.25217
EMMAX	Leaf_FLL	2017	chr5A	469042771	G/A	23/191	-	4.60525e-05	4.33675
EMMAX	Leaf_FLL	2017	chr6B	202879255	T/G	25/297	-	4.63308e-06	5.33413
EMMAX	Leaf_FLL	2017	chr7D	8902473	G/A	26/316	-	1.00869e-06	5.99624
EMMAX	Leaf_FLL	2017	chr7D	249786006	A/G	42/238	-	8.0744e-05	4.09289
EMMAX	Leaf_FLL	2017	chr7D	265128526	G/A	22/374	-	3.43671e-05	4.46386
EMMAX	Leaf_FLL	2017	chr7D	550298315	A/C	23/243	-	7.97853e-05	4.09808
EMMAX	Leaf_FLL	2017	chr7D	618329557	G/A	32/262	-	3.91794e-05	4.40694
EMMAX	Leaf_FLL	2017	chr7D	618329583	A/G	32/262	-	4.07598e-05	4.38977
EMMAX	Leaf_FLL	2017	chrUn	162256500	A/T	18/198	-	2.182e-05	4.66114
EMMAX	Leaf_FLW	2017	chr1A	10490024	C/A	51/177	-	3.53429e-05	4.4517
EMMAX	Leaf_FLW	2017	chr1A	11524030	A/G	167/169	-	1.56239e-05	4.80621
EMMAX	Leaf_FLW	2017	chr1A	34248118	A/T	13/247	-	1.06937e-05	4.97087
EMMAX	Leaf_FLW	2017	chr1A	372298203	G/C	14/216	-	1.0327e-05	4.98602
EMMAX	Leaf_FLW	2017	chr1A	377152873	G/T	17/199	-	5.19788e-05	4.28417
EMMAX	Leaf_FLW	2017	chr1A	587770997	T/C	18/256	-	1.10934e-05	4.95493
EMMAX	Leaf_FLW	2017	chr1B	448344843	T/A	36/356	-	4.71842e-05	4.3262
EMMAX	Leaf_FLW	2017	chr1B	448344869	G/T	36/356	-	4.71842e-05	4.3262
EMMAX	Leaf_FLW	2017	chr1B	661552736	A/G	14/216	-	2.15249e-05	4.66706
EMMAX	Leaf_FLW	2017	chr1B	678190544	A/G	30/274	-	4.12751e-05	4.38431
EMMAX	Leaf_FLW	2017	chr1D	132633786	T/C	13/223	-	8.8871e-05	4.05124
EMMAX	Leaf_FLW	2017	chr1D	191716266	T/C	18/256	-	1.19199e-06	5.92373
EMMAX	Leaf_FLW	2017	chr1D	457760647	G/A	11/203	-	7.60546e-06	5.11887
EMMAX	Leaf_FLW	2017	chr1D	487668339	A/G	25/307	-	2.29471e-05	4.63927
EMMAX	Leaf_FLW	2017	chr2A	30331916	T/G	29/241	-	8.82833e-06	5.05412
EMMAX	Leaf_FLW	2017	chr2A	158606828	A/G	24/352	-	1.55783e-05	4.80748
EMMAX	Leaf_FLW	2017	chr2A	459279437	T/C	18/222	-	9.34845e-05	4.02926
EMMAX	Leaf_FLW	2017	chr2B	361566409	C/A	32/254	-	4.12711e-05	4.38435
EMMAX	Leaf_FLW	2017	chr2B	361566810	T/C	20/280	-	4.09167e-05	4.3881
EMMAX	Leaf_FLW	2017	chr2B	656937409	A/T	23/201	-	7.81875e-05	4.10686
EMMAX	Leaf_FLW	2017	chr2D	2116650	C/A	19/253	-	4.92628e-05	4.30748
EMMAX	Leaf_FLW	2017	chr2D	2116665	A/G	20/248	-	8.65404e-05	4.06278
EMMAX	Leaf_FLW	2017	chr2D	138057498	A/G	13/205	-	7.51734e-05	4.12394
EMMAX	Leaf_FLW	2017	chr2D	188014393	C/T	23/237	-	7.14476e-06	5.14601
EMMAX	Leaf_FLW	2017	chr2D	383574775	C/G	52/308	-	6.22924e-05	4.20556
EMMAX	Leaf_FLW	2017	chr2D	394381090	G/T	17/247	-	6.32701e-05	4.1988
EMMAX	Leaf_FLW	2017	chr2D	394500123	T/C	12/218	-	8.09423e-05	4.09182
EMMAX	Leaf_FLW	2017	chr2D	562998295	C/T	21/329	-	6.8957e-06	5.16142
EMMAX	Leaf_FLW	2017	chr2D	562998321	A/C	19/329	-	1.11532e-05	4.9526
EMMAX	Leaf_FLW	2017	chr2D	562998394	A/T	23/309	-	7.31096e-07	6.13603
EMMAX	Leaf_FLW	2017	chr3A	13345618	A/G	14/250	-	7.76969e-05	4.1096
EMMAX	Leaf_FLW	2017	chr3A	13345636	A/G	14/250	-	8.61431e-05	4.06478
EMMAX	Leaf_FLW	2017	chr3A	97913245	C/A	24/396	-	5.06322e-07	6.29557
EMMAX	Leaf_FLW	2017	chr3A	97913278	G/A	21/399	-	3.82664e-06	5.41718
EMMAX	Leaf_FLW	2017	chr3A	97913281	G/A	21/399	-	3.82664e-06	5.41718
EMMAX	Leaf_FLW	2017	chr3A	658591056	A/G	56/314	-	6.85178e-05	4.1642
EMMAX	Leaf_FLW	2017	chr3A	704059220	A/T	34/190	-	6.88928e-05	4.16183
EMMAX	Leaf_FLW	2017	chr3B	112382800	G/A	48/280	-	4.53496e-05	4.34343
EMMAX	Leaf_FLW	2017	chr3B	258973908	T/C	25/293	-	7.57019e-05	4.12089
EMMAX	Leaf_FLW	2017	chr3B	283593217	T/C	57/153	-	6.76729e-06	5.16958
EMMAX	Leaf_FLW	2017	chr3D	148562499	T/C	21/205	-	7.21675e-05	4.14166
EMMAX	Leaf_FLW	2017	chr3D	246133720	A/G	42/226	-	6.1896e-05	4.20834
EMMAX	Leaf_FLW	2017	chr3D	508488107	A/G	12/222	-	4.4463e-05	4.352
EMMAX	Leaf_FLW	2017	chr3D	559942695	A/C	19/245	-	1.83315e-05	4.7368
EMMAX	Leaf_FLW	2017	chr3D	615207417	C/T	13/199	-	7.64666e-05	4.11653
EMMAX	Leaf_FLW	2017	chr4D	8889365	G/A	67/205	-	1.62045e-05	4.79036
EMMAX	Leaf_FLW	2017	chr4D	37848959	A/G	14/208	-	4.99669e-05	4.30132
EMMAX	Leaf_FLW	2017	chr4D	73403500	G/A	15/279	-	9.39779e-05	4.02697
EMMAX	Leaf_FLW	2017	chr4D	208408327	T/C	16/242	-	8.34933e-07	6.07835
EMMAX	Leaf_FLW	2017	chr4D	211732570	T/C	40/230	-	4.07695e-05	4.38967
EMMAX	Leaf_FLW	2017	chr4D	246532446	C/T	33/299	-	2.70607e-05	4.56766
EMMAX	Leaf_FLW	2017	chr4D	332157516	T/C	30/340	-	5.00109e-06	5.30093
EMMAX	Leaf_FLW	2017	chr5B	257090892	G/A	13/219	-	6.51682e-06	5.18596
EMMAX	Leaf_FLW	2017	chr5B	351700623	G/C	24/220	-	1.79172e-05	4.74673
EMMAX	Leaf_FLW	2017	chr5B	373040614	T/C	103/271	-	9.45041e-05	4.02455
EMMAX	Leaf_FLW	2017	chr5D	136907768	T/C	14/204	-	9.91854e-05	4.00355
EMMAX	Leaf_FLW	2017	chr5D	237543048	A/T	28/272	-	1.88831e-05	4.72393
EMMAX	Leaf_FLW	2017	chr5D	376765170	T/C	60/244	-	3.36536e-05	4.47297
EMMAX	Leaf_FLW	2017	chr5D	440626168	T/C	13/197	-	8.99631e-05	4.04594
EMMAX	Leaf_FLW	2017	chr5D	473014086	T/C	21/311	-	8.54921e-06	5.06807
EMMAX	Leaf_FLW	2017	chr5D	543098769	C/A	28/192	-	3.4295e-06	5.46477
EMMAX	Leaf_FLW	2017	chr5D	543098770	A/T	28/190	-	3.21135e-06	5.49331
EMMAX	Leaf_FLW	2017	chr5D	543098772	T/C	27/193	-	1.72286e-05	4.76375
EMMAX	Leaf_FLW	2017	chr5D	543098776	T/C	28/190	-	4.2718e-06	5.36939
EMMAX	Leaf_FLW	2017	chr5D	543098777	C/T	28/190	-	4.2718e-06	5.36939
EMMAX	Leaf_FLW	2017	chr5D	543098780	T/G	28/190	-	3.87655e-06	5.41155
EMMAX	Leaf_FLW	2017	chr5D	543098781	G/T	28/190	-	3.21135e-06	5.49331
EMMAX	Leaf_FLW	2017	chr5D	555907187	T/G	121/175	-	1.13829e-05	4.94375
EMMAX	Leaf_FLW	2017	chr5D	555907205	C/G	115/179	-	8.5616e-06	5.06744
EMMAX	Leaf_FLW	2017	chr5D	555907210	C/A	119/175	-	1.07953e-05	4.96677
EMMAX	Leaf_FLW	2017	chr5D	555907221	C/G	110/184	-	4.25022e-06	5.37159
EMMAX	Leaf_FLW	2017	chr6B	437494168	A/G	51/163	-	7.83091e-05	4.10619
EMMAX	Leaf_FLW	2017	chr6D	4542475	A/G	11/205	-	2.48032e-05	4.60549
EMMAX	Leaf_FLW	2017	chr6D	4542611	T/A	12/198	-	1.28515e-05	4.89105
EMMAX	Leaf_FLW	2017	chr6D	4542621	A/G	17/199	-	1.17361e-05	4.93048
EMMAX	Leaf_FLW	2017	chr6D	4542695	G/A	18/220	-	8.60612e-05	4.06519
EMMAX	Leaf_FLW	2017	chr6D	4542707	G/A	13/223	-	3.40281e-05	4.46816
EMMAX	Leaf_FLW	2017	chr6D	98129670	A/G	18/308	-	4.04307e-06	5.39329
EMMAX	Leaf_FLW	2017	chr6D	106459453	T/C	24/308	-	3.10056e-05	4.50856
EMMAX	Leaf_FLW	2017	chr6D	118949793	T/G	16/298	-	5.58485e-05	4.25299
EMMAX	Leaf_FLW	2017	chr6D	138400350	A/G	17/239	-	1.90876e-05	4.71925
EMMAX	Leaf_FLW	2017	chr6D	437672244	A/G	29/313	-	9.73313e-05	4.01175
EMMAX	Leaf_FLW	2017	chr6D	454454078	A/G	15/243	-	7.04557e-08	7.15208
EMMAX	Leaf_FLW	2017	chr6D	454454082	C/T	14/250	-	1.2227e-07	6.91268
EMMAX	Leaf_FLW	2017	chr6D	454454138	T/C	28/236	-	4.96427e-05	4.30414
EMMAX	Leaf_FLW	2017	chr7A	92810245	T/C	13/237	-	4.11521e-05	4.38561
EMMAX	Leaf_FLW	2017	chr7B	733371368	A/G	23/325	-	5.61073e-06	5.25098
EMMAX	Leaf_FLW	2017	chr7D	74840348	A/G	22/310	-	4.8411e-05	4.31506
EMMAX	Leaf_FLW	2017	chr7D	290801905	T/G	19/295	-	9.14627e-05	4.03876
EMMAX	Leaf_FLW	2017	chr7D	321985813	G/C	23/227	-	8.88596e-05	4.0513
EMMAX	Leaf_FLW	2017	chr7D	378841353	T/C	12/228	-	1.78418e-05	4.74856
EMMAX	Leaf_FLW	2017	chrUn	194637565	T/A	17/315	-	4.31983e-06	5.36453
EMMAX	Leaf_LL	2017	chr1A	140614072	A/C	21/397	-	8.60131e-05	4.06544
EMMAX	Leaf_LL	2017	chr1D	375779741	A/G	32/268	-	2.48083e-05	4.6054
EMMAX	Leaf_LL	2017	chr2A	459408364	T/G	44/370	-	2.78877e-06	5.55459
EMMAX	Leaf_LL	2017	chr2D	160961868	A/G	23/279	-	4.11908e-05	4.3852
EMMAX	Leaf_LL	2017	chr3A	126803986	A/T	22/268	-	4.21719e-05	4.37498
EMMAX	Leaf_LL	2017	chr3A	658591056	A/G	56/314	-	3.085e-05	4.51075
EMMAX	Leaf_LL	2017	chr3D	278596462	G/A	18/220	-	5.48104e-05	4.26114
EMMAX	Leaf_LL	2017	chr3D	297515766	A/G	21/229	-	6.24589e-05	4.20441
EMMAX	Leaf_LL	2017	chr4B	653423383	T/C	21/393	-	7.05976e-05	4.15121
EMMAX	Leaf_LL	2017	chr4D	62991235	A/T	14/200	-	5.79962e-05	4.2366
EMMAX	Leaf_LL	2017	chr4D	403214651	T/C	16/254	-	2.83301e-05	4.54775
EMMAX	Leaf_LL	2017	chr5A	237553368	A/G	27/271	-	2.90785e-05	4.53643
EMMAX	Leaf_LL	2017	chr5B	153853239	A/G	29/389	-	3.68678e-05	4.43335
EMMAX	Leaf_LL	2017	chr5B	153853250	G/A	32/386	-	5.51941e-05	4.25811
EMMAX	Leaf_LL	2017	chr5D	48649466	T/C	204/216	-	4.62007e-05	4.33535
EMMAX	Leaf_LL	2017	chr5D	543098782	T/C	27/187	-	9.25022e-05	4.03385
EMMAX	Leaf_LL	2017	chr6D	58855614	A/G	72/164	-	3.86903e-05	4.4124
EMMAX	Leaf_LL	2017	chr6D	64253939	C/T	98/140	-	3.97079e-05	4.40112
EMMAX	Leaf_LL	2017	chr7D	8902473	G/A	26/316	-	1.94166e-05	4.71183
EMMAX	Leaf_LL	2017	chr7D	72257576	C/A	20/320	-	9.45338e-05	4.02441
EMMAX	Leaf_LL	2017	chr7D	128861495	T/C	55/247	-	4.55869e-05	4.34116
EMMAX	Leaf_LL	2017	chrUn	99759945	T/C	31/301	-	2.65793e-05	4.57546
EMMAX	Leaf_LW	2017	chr1D	96774257	C/T	17/285	-	7.12671e-05	4.14711
EMMAX	Leaf_LW	2017	chr1D	477233477	A/T	22/254	-	6.10328e-05	4.21444
EMMAX	Leaf_LW	2017	chr2A	30331916	T/G	29/241	-	8.71854e-06	5.05956
EMMAX	Leaf_LW	2017	chr2B	5005844	C/T	20/214	-	3.67121e-05	4.43519
EMMAX	Leaf_LW	2017	chr2B	369926114	A/C	29/317	-	4.06548e-06	5.39089
EMMAX	Leaf_LW	2017	chr2B	369926124	A/G	35/309	-	6.47745e-05	4.1886
EMMAX	Leaf_LW	2017	chr2B	369926470	G/C	27/309	-	2.12333e-06	5.67298
EMMAX	Leaf_LW	2017	chr2B	369926497	A/T	25/319	-	1.47498e-05	4.83121
EMMAX	Leaf_LW	2017	chr2D	562998394	A/T	23/309	-	4.01277e-05	4.39656
EMMAX	Leaf_LW	2017	chr3A	658591056	A/G	56/314	-	1.20816e-06	5.91788
EMMAX	Leaf_LW	2017	chr3D	477727426	T/C	13/227	-	1.0295e-05	4.98737
EMMAX	Leaf_LW	2017	chr3D	602276109	A/G	27/275	-	1.58492e-05	4.79999
EMMAX	Leaf_LW	2017	chr4B	66822042	T/C	95/321	-	3.63273e-05	4.43977
EMMAX	Leaf_LW	2017	chr4B	314898027	A/G	24/386	-	5.06284e-06	5.29561
EMMAX	Leaf_LW	2017	chr5A	84981674	T/C	19/229	-	4.41674e-05	4.3549
EMMAX	Leaf_LW	2017	chr5A	551469929	A/C	75/341	-	5.04467e-05	4.29717
EMMAX	Leaf_LW	2017	chr5B	289704992	G/A	142/170	-	6.28146e-05	4.20194
EMMAX	Leaf_LW	2017	chr5B	289704995	C/G	143/165	-	8.58779e-05	4.06612
EMMAX	Leaf_LW	2017	chr5B	289705012	C/T	143/169	-	6.34857e-05	4.19732
EMMAX	Leaf_LW	2017	chr5B	289705030	T/C	143/169	-	6.34857e-05	4.19732
EMMAX	Leaf_LW	2017	chr6A	73495292	C/T	23/203	-	2.28386e-06	5.64133
EMMAX	Leaf_LW	2017	chr6D	226213	A/G	22/236	-	9.50214e-05	4.02218
EMMAX	Leaf_LW	2017	chr6D	226223	A/G	20/234	-	9.59926e-05	4.01776
EMMAX	Leaf_LW	2017	chr6D	4542621	A/G	17/199	-	8.71207e-05	4.05988
EMMAX	Leaf_LW	2017	chr6D	4542695	G/A	18/220	-	3.35507e-05	4.4743
EMMAX	Culm_PH	2017	chr1B	298065158	A/C	11/203	-	9.2174e-05	4.03539
EMMAX	Culm_PH	2017	chr1D	19173276	A/G	19/201	-	2.21534e-05	4.65456
EMMAX	Culm_PH	2017	chr1D	221264212	C/A	25/365	-	5.70106e-05	4.24404
EMMAX	Culm_PH	2017	chr1D	401013339	T/G	18/286	-	4.56083e-05	4.34096
EMMAX	Culm_PH	2017	chr2A	459011231	C/T	52/360	-	5.35868e-05	4.27094
EMMAX	Culm_PH	2017	chr2D	14524813	A/G	22/378	-	4.32674e-05	4.36384
EMMAX	Culm_PH	2017	chr2D	83540772	G/A	33/283	-	7.4183e-05	4.1297
EMMAX	Culm_PH	2017	chr2D	88138832	T/G	37/183	-	7.15882e-07	6.14516
EMMAX	Culm_PH	2017	chr2D	622348790	C/A	45/363	-	2.95888e-05	4.52887
EMMAX	Culm_PH	2017	chr3B	75725060	T/C	41/173	-	2.86325e-05	4.54314
EMMAX	Culm_PH	2017	chr3B	301780954	G/T	41/307	-	2.61582e-05	4.58239
EMMAX	Culm_PH	2017	chr3B	636135542	G/C	47/255	-	2.24393e-05	4.64899
EMMAX	Culm_PH	2017	chr3D	524732369	T/C	20/376	-	8.81954e-05	4.05455
EMMAX	Culm_PH	2017	chr3D	608428133	T/C	32/228	-	1.27287e-05	4.89522
EMMAX	Culm_PH	2017	chr4A	257100658	A/G	76/302	-	1.80378e-07	6.74382
EMMAX	Culm_PH	2017	chr4B	66822042	T/C	95/321	-	5.30526e-05	4.27529
EMMAX	Culm_PH	2017	chr4B	594444618	A/T	63/325	-	3.81058e-05	4.41901
EMMAX	Culm_PH	2017	chr4D	102150184	G/T	60/336	-	1.18987e-05	4.9245
EMMAX	Culm_PH	2017	chr4D	293833574	A/G	67/233	-	7.33458e-05	4.13462
EMMAX	Culm_PH	2017	chr4D	305966805	T/C	23/197	-	3.602e-05	4.44346
EMMAX	Culm_PH	2017	chr4D	343561315	G/A	35/295	-	4.39835e-05	4.35671
EMMAX	Culm_PH	2017	chr4D	345216917	A/C	22/232	-	8.02195e-05	4.09572
EMMAX	Culm_PH	2017	chr5A	584552171	A/T	85/309	-	9.65952e-05	4.01504
EMMAX	Culm_PH	2017	chr6A	607058648	A/G	56/282	-	2.18278e-05	4.66099
EMMAX	Culm_PH	2017	chr6A	609886463	T/C	72/306	-	7.7024e-06	5.11337
EMMAX	Culm_PH	2017	chr6B	311042565	G/A	40/290	-	8.13853e-05	4.08945
EMMAX	Culm_PH	2017	chr6B	445342657	T/G	63/317	-	4.35457e-06	5.36105
EMMAX	Culm_PH	2017	chr6D	276114315	G/C	35/311	-	6.63758e-05	4.17799
EMMAX	Culm_PH	2017	chr6D	352823666	T/C	30/234	-	7.73728e-05	4.11141
EMMAX	Culm_PH	2017	chr6D	441688328	A/G	14/246	-	8.47478e-05	4.07187
EMMAX	Culm_PH	2017	chr7B	315615334	T/C	23/369	-	4.04158e-05	4.39345
EMMAX	Culm_PH	2017	chr7D	27243976	T/G	49/235	-	1.76087e-05	4.75427
EMMAX	Culm_PH	2017	chr7D	63663423	T/C	20/272	-	7.06262e-05	4.15103
EMMAX	Culm_CD	2017	chr2A	459344194	A/T	61/169	-	2.89146e-05	4.53888
EMMAX	Culm_CD	2017	chr2B	797033754	T/C	59/227	-	6.36445e-05	4.19624
EMMAX	Culm_CD	2017	chr3D	78885602	T/C	31/253	-	5.10291e-05	4.29218
EMMAX	Culm_CD	2017	chr3D	609237748	T/C	12/206	-	9.66625e-05	4.01474
EMMAX	Culm_CD	2017	chr4B	653695444	T/C	90/282	-	7.68388e-05	4.11442
EMMAX	Culm_CD	2017	chr5A	551470279	A/G	31/387	-	3.08684e-05	4.51049
EMMAX	Culm_CD	2017	chr5D	539785403	T/A	27/257	-	8.90805e-05	4.05022
EMMAX	Culm_CD	2017	chr6D	64253939	C/T	98/140	-	3.92759e-05	4.40587
EMMAX	Culm_CD	2017	chr6D	178907130	T/C	26/214	-	6.60931e-05	4.17984
EMMAX	Culm_CD	2017	chr6D	371798165	A/G	34/252	-	8.81252e-05	4.0549
EMMAX	Culm_CD	2017	chr7A	323472403	T/C	45/349	-	6.40574e-05	4.19343
EMMAX	Culm_CD	2017	chr7D	479149897	T/C	31/347	-	1.84252e-05	4.73459
EMMAX	Culm_CD	2017	chr7D	512018243	A/C	19/329	-	9.28898e-05	4.03203
EMMAX	Culm_TN	2017	chr1A	182116645	A/G	21/197	-	7.99125e-05	4.09739
EMMAX	Culm_TN	2017	chr1A	388008987	T/C	41/367	-	5.24539e-05	4.28022
EMMAX	Culm_TN	2017	chr1B	150226630	G/A	38/186	-	5.30866e-05	4.27501
EMMAX	Culm_TN	2017	chr1B	197169579	T/G	23/239	-	8.77725e-08	7.05664
EMMAX	Culm_TN	2017	chr1D	11472531	T/C	17/299	-	1.04543e-06	5.98071
EMMAX	Culm_TN	2017	chr1D	199164099	A/G	33/331	-	7.53608e-05	4.12285
EMMAX	Culm_TN	2017	chr1D	269828216	A/C	69/351	-	1.39459e-05	4.85555
EMMAX	Culm_TN	2017	chr1D	477171796	A/G	26/216	-	9.29244e-05	4.03187
EMMAX	Culm_TN	2017	chr3B	283593217	T/C	57/153	-	7.87839e-06	5.10356
EMMAX	Culm_TN	2017	chr3B	350587064	T/C	34/270	-	3.90571e-05	4.4083
EMMAX	Culm_TN	2017	chr3D	311837753	T/A	21/201	-	3.9303e-05	4.40557
EMMAX	Culm_TN	2017	chr3D	523904271	A/G	12/224	-	8.77162e-07	6.05692
EMMAX	Culm_TN	2017	chr3D	585297398	G/T	21/285	-	1.77318e-05	4.75125
EMMAX	Culm_TN	2017	chr4B	37108757	A/G	21/313	-	6.50078e-05	4.18703
EMMAX	Culm_TN	2017	chr4B	653778352	C/G	62/278	-	9.70371e-05	4.01306
EMMAX	Culm_TN	2017	chr4B	653902471	A/G	16/300	-	3.67284e-05	4.435
EMMAX	Culm_TN	2017	chr5B	115000250	A/G	24/258	-	5.41303e-05	4.26656
EMMAX	Culm_TN	2017	chr5B	251946737	G/C	22/218	-	2.43412e-05	4.61366
EMMAX	Culm_TN	2017	chr5B	255193929	G/A	30/376	-	1.92703e-05	4.71511
EMMAX	Culm_TN	2017	chr5B	576349608	T/C	14/238	-	3.99937e-05	4.39801
EMMAX	Culm_TN	2017	chr5D	6647724	T/C	16/300	-	3.05636e-05	4.51479
EMMAX	Culm_TN	2017	chr5D	112440825	T/C	19/235	-	3.50752e-06	5.455
EMMAX	Culm_TN	2017	chr5D	238903036	T/G	28/332	-	2.73563e-05	4.56294
EMMAX	Culm_TN	2017	chr5D	428340605	T/A	21/399	-	4.24609e-05	4.37201
EMMAX	Culm_TN	2017	chr6A	556671089	C/T	31/215	-	2.27908e-05	4.64224
EMMAX	Culm_TN	2017	chr6D	53615036	A/G	23/193	-	2.39546e-06	5.62061
EMMAX	Culm_TN	2017	chr6D	360397982	G/T	19/271	-	4.80135e-05	4.31864
EMMAX	Culm_TN	2017	chr6D	461653365	A/G	22/320	-	3.14997e-05	4.50169
EMMAX	Culm_TN	2017	chr7A	220133797	T/C	43/199	-	1.34271e-06	5.87202
EMMAX	Culm_TN	2017	chr7B	105302221	A/G	56/246	-	1.3453e-05	4.87118
EMMAX	Culm_TN	2017	chr7B	624678570	A/T	29/193	-	1.79758e-05	4.74531
EMMAX	Culm_TN	2017	chr7B	624678571	T/C	30/198	-	7.71383e-05	4.11273
EMMAX	Culm_TN	2017	chr7D	373660642	A/T	25/361	-	1.63002e-05	4.78781
EMMAX	Culm_CN	2017	chr1A	82947583	A/T	195/223	-	1.46195e-05	4.83507
EMMAX	Culm_CN	2017	chr1B	591956382	A/T	11/205	-	3.07252e-05	4.5125
EMMAX	Culm_CN	2017	chr1B	591956392	G/T	11/205	-	3.21699e-05	4.49255
EMMAX	Culm_CN	2017	chr1B	591956396	G/A	11/203	-	3.54163e-05	4.4508
EMMAX	Culm_CN	2017	chr1B	591956422	G/A	11/207	-	3.21699e-05	4.49255
EMMAX	Culm_CN	2017	chr1D	178448174	T/C	15/201	-	4.03576e-05	4.39407
EMMAX	Culm_CN	2017	chr2A	46341656	G/T	63/199	-	8.81578e-05	4.05474
EMMAX	Culm_CN	2017	chr2A	358434794	T/G	14/204	-	1.7397e-07	6.75953
EMMAX	Culm_CN	2017	chr2D	15866783	A/G	11/209	-	6.91879e-05	4.15997
EMMAX	Culm_CN	2017	chr2D	247444819	C/G	18/200	-	1.75124e-05	4.75665
EMMAX	Culm_CN	2017	chr2D	408835285	T/C	34/322	-	3.20573e-05	4.49407
EMMAX	Culm_CN	2017	chr2D	476350633	C/T	201/203	-	6.53176e-06	5.18497
EMMAX	Culm_CN	2017	chr2D	476350958	C/G	200/206	-	5.35593e-05	4.27117
EMMAX	Culm_CN	2017	chr2D	476350966	A/G	199/207	-	5.35593e-05	4.27117
EMMAX	Culm_CN	2017	chr2D	480954956	A/T	19/327	-	9.44244e-05	4.02492
EMMAX	Culm_CN	2017	chr2D	491847082	A/G	102/156	-	3.01265e-05	4.52105
EMMAX	Culm_CN	2017	chr3A	571005680	T/A	13/243	-	7.31463e-06	5.13581
EMMAX	Culm_CN	2017	chr3B	423735128	A/G	12/212	-	5.76959e-06	5.23886
EMMAX	Culm_CN	2017	chr3D	33452325	G/A	17/305	-	7.54023e-05	4.12262
EMMAX	Culm_CN	2017	chr3D	178692967	T/C	20/370	-	2.17377e-05	4.66279
EMMAX	Culm_CN	2017	chr3D	245733700	C/T	28/188	-	2.59493e-06	5.58587
EMMAX	Culm_CN	2017	chr4D	100837614	A/G	16/226	-	8.81729e-05	4.05466
EMMAX	Culm_CN	2017	chr4D	181340761	T/C	18/242	-	1.77361e-06	5.75114
EMMAX	Culm_CN	2017	chr4D	181340776	C/T	19/247	-	2.18108e-06	5.66133
EMMAX	Culm_CN	2017	chr5B	553839372	A/G	52/190	-	1.8803e-05	4.72577
EMMAX	Culm_CN	2017	chr5B	583868190	T/G	20/230	-	2.96025e-06	5.52867
EMMAX	Culm_CN	2017	chr5B	583868227	A/G	20/216	-	3.5614e-06	5.44838
EMMAX	Culm_CN	2017	chr5D	398078688	A/T	11/207	-	7.36783e-05	4.13266
EMMAX	Culm_CN	2017	chr6B	299577381	A/C	15/239	-	4.87929e-07	6.31164
EMMAX	Culm_CN	2017	chr6D	65411253	T/C	16/238	-	2.91951e-05	4.53469
EMMAX	Culm_CN	2017	chr7A	261301487	A/C	15/219	-	2.2354e-05	4.65064
EMMAX	Culm_CN	2017	chr7A	261301499	A/C	15/217	-	2.2354e-05	4.65064
EMMAX	Culm_CN	2017	chr7B	496218709	A/G	102/282	-	3.60996e-05	4.4425
EMMAX	Culm_CN	2017	chr7B	624678558	G/A	18/210	-	3.73262e-05	4.42799
EMMAX	Culm_CN	2017	chr7D	311373605	A/G	18/308	-	4.00685e-05	4.3972
EMMAX	Culm_CN	2017	chr7D	394024066	A/G	14/218	-	9.28843e-05	4.03206
EMMAX	Culm_CN	2017	chr7D	622344826	A/C	19/299	-	6.66331e-05	4.17631
EMMAX	Culm_CN	2017	chrUn	162259069	T/C	30/188	-	5.5485e-05	4.25582
EMMAX	Seed_SL	2017	chr1B	626031155	G/C	20/294	-	5.25244e-06	5.27964
EMMAX	Seed_SL	2017	chr1B	640453354	T/C	15/271	-	5.10598e-05	4.29192
EMMAX	Seed_SL	2017	chr2A	371850057	A/C	29/259	-	9.11293e-06	5.04034
EMMAX	Seed_SL	2017	chr2A	378140660	A/G	44/236	-	8.53424e-05	4.06883
EMMAX	Seed_SL	2017	chr2D	616611863	C/T	49/359	-	3.99251e-05	4.39875
EMMAX	Seed_SL	2017	chr3A	19891019	A/G	43/347	-	2.54028e-06	5.59512
EMMAX	Seed_SL	2017	chr3A	507201555	T/A	115/215	-	4.84741e-05	4.31449
EMMAX	Seed_SL	2017	chr3A	507201588	C/T	123/255	-	5.03593e-05	4.29792
EMMAX	Seed_SL	2017	chr3D	404489258	C/T	18/286	-	5.72509e-05	4.24222
EMMAX	Seed_SL	2017	chr3D	404489297	C/T	17/297	-	5.72563e-05	4.24218
EMMAX	Seed_SL	2017	chr3D	410569408	C/G	12/222	-	7.59575e-05	4.11943
EMMAX	Seed_SL	2017	chr3D	444710293	C/T	18/234	-	3.64716e-05	4.43805
EMMAX	Seed_SL	2017	chr4A	600897264	T/C	22/330	-	1.43829e-05	4.84215
EMMAX	Seed_SL	2017	chr4B	653855145	C/G	16/290	-	9.31463e-05	4.03083
EMMAX	Seed_SL	2017	chr5D	229300857	T/A	28/298	-	8.23123e-05	4.08454
EMMAX	Seed_SL	2017	chr6B	13443886	T/G	20/296	-	5.38089e-06	5.26915
EMMAX	Seed_SL	2017	chr7A	173491029	G/A	74/310	-	4.71163e-05	4.32683
EMMAX	Seed_SL	2017	chr7D	262439479	A/G	21/385	-	7.16554e-05	4.14475
EMMAX	Seed_SL	2017	chr7D	414411827	T/C	47/327	-	8.81347e-07	6.05485
EMMAX	Seed_LS	2017	chr1A	489413218	C/T	32/248	-	8.79143e-06	5.05594
EMMAX	Seed_LS	2017	chr1A	489413226	C/T	36/244	-	3.00037e-06	5.52282
EMMAX	Seed_LS	2017	chr1D	228279748	A/T	13/215	-	3.54589e-05	4.45027
EMMAX	Seed_LS	2017	chr2B	316699662	A/T	20/244	-	1.45595e-05	4.83686
EMMAX	Seed_LS	2017	chr2D	119454999	C/T	25/315	-	9.31016e-05	4.03104
EMMAX	Seed_LS	2017	chr2D	119455021	A/T	25/313	-	9.47312e-05	4.02351
EMMAX	Seed_LS	2017	chr2D	649186417	A/G	44/174	-	7.59124e-05	4.11969
EMMAX	Seed_LS	2017	chr3A	442732120	A/T	12/208	-	7.92105e-05	4.10122
EMMAX	Seed_LS	2017	chr3A	538786754	G/A	125/163	-	2.61207e-05	4.58301
EMMAX	Seed_LS	2017	chr3B	3034677	A/G	19/289	-	7.44783e-06	5.12797
EMMAX	Seed_LS	2017	chr3B	258286342	C/T	15/259	-	3.89029e-05	4.41002
EMMAX	Seed_LS	2017	chr3D	27652982	C/T	21/263	-	1.17087e-05	4.93149
EMMAX	Seed_LS	2017	chr3D	560056001	G/T	13/209	-	4.68105e-05	4.32966
EMMAX	Seed_LS	2017	chr3D	560056013	A/T	26/200	-	2.63991e-05	4.57841
EMMAX	Seed_LS	2017	chr3D	560056041	A/G	22/204	-	6.89893e-06	5.16122
EMMAX	Seed_LS	2017	chr3D	560056061	T/C	13/209	-	6.19806e-05	4.20774
EMMAX	Seed_LS	2017	chr3D	560056066	G/T	24/198	-	3.96288e-05	4.40199
EMMAX	Seed_LS	2017	chr3D	560056070	C/T	24/200	-	2.72898e-05	4.564
EMMAX	Seed_LS	2017	chr3D	560056071	C/T	13/211	-	6.00885e-05	4.22121
EMMAX	Seed_LS	2017	chr3D	560056073	C/T	24/200	-	9.53486e-06	5.02069
EMMAX	Seed_LS	2017	chr3D	560056076	C/T	25/199	-	1.18646e-05	4.92575
EMMAX	Seed_LS	2017	chr3D	560056081	A/C	13/213	-	5.25783e-05	4.27919
EMMAX	Seed_LS	2017	chr3D	560056088	T/G	13/209	-	6.1359e-05	4.21212
EMMAX	Seed_LS	2017	chr3D	560056113	A/G	25/199	-	1.18646e-05	4.92575
EMMAX	Seed_LS	2017	chr4D	69025629	T/G	17/193	-	7.61768e-05	4.11818
EMMAX	Seed_LS	2017	chr5A	125280598	T/G	194/210	-	4.93681e-05	4.30655
EMMAX	Seed_LS	2017	chr5B	35696180	A/C	29/201	-	1.51584e-05	4.81935
EMMAX	Seed_LS	2017	chr5B	493261028	A/G	23/317	-	4.97363e-05	4.30333
EMMAX	Seed_LS	2017	chr5D	279239226	G/A	149/271	-	3.09392e-05	4.50949
EMMAX	Seed_LS	2017	chr5D	310129397	A/T	129/131	-	8.15296e-05	4.08868
EMMAX	Seed_LS	2017	chr5D	367653869	T/C	25/287	-	7.8199e-05	4.1068
EMMAX	Seed_LS	2017	chr5D	367653910	T/C	17/299	-	5.98095e-05	4.22323
EMMAX	Seed_LS	2017	chr5D	531975266	T/G	31/205	-	4.57153e-05	4.33994
EMMAX	Seed_LS	2017	chr5D	543098765	T/C	12/204	-	8.85621e-05	4.05275
EMMAX	Seed_LS	2017	chr5D	543098841	T/A	12/206	-	9.16125e-05	4.03805
EMMAX	Seed_LS	2017	chr6A	492280921	T/C	54/258	-	5.74727e-05	4.24054
EMMAX	Seed_LS	2017	chr6B	75509911	G/C	16/276	-	4.67792e-05	4.32995
EMMAX	Seed_LS	2017	chr6B	160679501	C/T	28/182	-	2.00543e-05	4.69779
EMMAX	Seed_LS	2017	chr6D	355841848	C/A	12/218	-	8.97665e-05	4.04689
EMMAX	Seed_LS	2017	chr6D	360381849	T/C	19/315	-	3.97285e-05	4.4009
EMMAX	Seed_LS	2017	chr7A	736025255	A/G	27/353	-	6.30266e-05	4.20048
EMMAX	Seed_LS	2017	chr7B	361222320	G/A	19/291	-	1.05128e-05	4.97828
EMMAX	Seed_LS	2017	chrUn	21287497	C/T	201/207	-	5.29689e-05	4.27598
EMMAX	Seed_LS	2017	chrUn	21287514	T/A	197/203	-	5.36124e-05	4.27074
EMMAX	Seed_LS	2017	chrUn	28204118	T/G	18/304	-	4.63173e-05	4.33426
EMMAX	Seed_WS	2017	chr1A	552890554	A/G	132/274	-	7.56702e-05	4.12107
EMMAX	Seed_WS	2017	chr1D	325656058	T/C	11/203	-	1.50589e-05	4.82221
EMMAX	Seed_WS	2017	chr1D	359609369	T/C	28/202	-	5.0632e-05	4.29558
EMMAX	Seed_WS	2017	chr2D	345904162	T/C	16/284	-	9.88405e-06	5.00507
EMMAX	Seed_WS	2017	chr5D	438757356	G/A	17/231	-	9.88533e-05	4.00501
EMMAX	Seed_WS	2017	chr5D	514854042	C/G	40/212	-	4.46061e-06	5.35061
EMMAX	Seed_WS	2017	chr6D	444505525	C/T	21/231	-	9.02135e-05	4.04473
EMMAX	Seed_WS	2017	chr7D	169017864	A/G	30/192	-	7.61463e-06	5.11835
EMMAX	Seed_SW1	2017	chr1A	566026217	A/C	25/295	-	2.37772e-08	7.62384
EMMAX	Seed_SW1	2017	chr1D	220309510	T/C	142/218	-	4.15486e-05	4.38144
EMMAX	Seed_SW1	2017	chr1D	416728562	G/A	29/379	-	5.40578e-05	4.26714
EMMAX	Seed_SW1	2017	chr2A	459254168	T/G	18/248	-	9.82069e-06	5.00786
EMMAX	Seed_SW1	2017	chr3B	102761695	T/A	63/147	-	7.13387e-05	4.14668
EMMAX	Seed_SW1	2017	chr3D	104797852	A/C	18/214	-	5.12386e-05	4.2904
EMMAX	Seed_SW1	2017	chr3D	282472659	T/C	24/396	-	5.48407e-07	6.2609
EMMAX	Seed_SW1	2017	chr4A	534260397	A/C	20/348	-	1.64918e-05	4.78273
EMMAX	Seed_SW1	2017	chr4B	353070250	T/A	27/239	-	9.68367e-05	4.01396
EMMAX	Seed_SW1	2017	chr4D	71269423	A/G	179/211	-	1.20141e-05	4.92031
EMMAX	Seed_SW1	2017	chr4D	224434041	A/C	17/269	-	4.27979e-05	4.36858
EMMAX	Seed_SW1	2017	chr5B	73064544	A/C	25/393	-	3.43733e-05	4.46378
EMMAX	Seed_SW1	2017	chr5D	72715058	C/A	34/368	-	1.96473e-05	4.7067
EMMAX	Seed_SW1	2017	chr5D	270283650	A/G	86/166	-	1.90285e-05	4.7206
EMMAX	Seed_SW1	2017	chr5D	270283652	C/A	16/284	-	5.59423e-05	4.25226
EMMAX	Seed_SW1	2017	chr5D	270283698	G/C	16/304	-	8.55064e-05	4.068
EMMAX	Seed_SW1	2017	chr5D	270283886	G/A	19/257	-	3.57883e-05	4.44626
EMMAX	Seed_SW1	2017	chr5D	559723146	A/G	79/141	-	9.70031e-05	4.01321
EMMAX	Seed_SW1	2017	chr6A	104511284	T/C	16/258	-	4.76025e-05	4.32237
EMMAX	Seed_SW1	2017	chr6B	35704997	A/C	199/205	-	5.03924e-05	4.29763
EMMAX	Seed_SW1	2017	chr6D	198370134	T/G	14/214	-	4.14693e-05	4.38227
EMMAX	Seed_SW1	2017	chr6D	444505525	C/T	21/231	-	8.7637e-06	5.05731
EMMAX	Seed_SW1	2017	chr6D	444505540	T/C	28/226	-	9.06224e-05	4.04276
EMMAX	Seed_SW1	2017	chr7D	362889352	A/G	109/139	-	7.16415e-05	4.14484
EMMAX	Leaf_FLL	2018	chr1A	318498010	G/A	19/197	-	5.82817e-05	4.23447
EMMAX	Leaf_FLL	2018	chr1A	318498043	T/C	19/197	-	5.82817e-05	4.23447
EMMAX	Leaf_FLL	2018	chr1A	318498044	G/A	19/199	-	5.82817e-05	4.23447
EMMAX	Leaf_FLL	2018	chr1A	470304553	A/G	21/323	-	6.91017e-05	4.16051
EMMAX	Leaf_FLL	2018	chr1B	29217297	T/G	24/276	-	4.72622e-05	4.32549
EMMAX	Leaf_FLL	2018	chr1B	434415989	T/G	37/377	-	9.26472e-05	4.03317
EMMAX	Leaf_FLL	2018	chr1D	385927409	C/T	23/319	-	2.00299e-05	4.69832
EMMAX	Leaf_FLL	2018	chr2A	423184943	C/T	41/247	-	5.59458e-05	4.25223
EMMAX	Leaf_FLL	2018	chr2B	21775036	T/G	86/224	-	2.40164e-05	4.61949
EMMAX	Leaf_FLL	2018	chr2D	485494248	A/C	22/342	-	7.99291e-06	5.0973
EMMAX	Leaf_FLL	2018	chr3A	723743462	A/G	19/345	-	3.91914e-05	4.40681
EMMAX	Leaf_FLL	2018	chr3B	2047514	G/A	22/288	-	7.59869e-05	4.11926
EMMAX	Leaf_FLL	2018	chr3D	16032004	G/T	22/188	-	2.0369e-05	4.69103
EMMAX	Leaf_FLL	2018	chr3D	470635595	C/T	26/188	-	1.71541e-05	4.76563
EMMAX	Leaf_FLL	2018	chr3D	470635651	G/A	27/189	-	8.99829e-06	5.04584
EMMAX	Leaf_FLL	2018	chr3D	497123444	T/C	19/237	-	3.02187e-06	5.51972
EMMAX	Leaf_FLL	2018	chr4A	552894127	G/A	36/216	-	5.57084e-05	4.25408
EMMAX	Leaf_FLL	2018	chr4B	398775332	G/A	25/203	-	7.51506e-05	4.12407
EMMAX	Leaf_FLL	2018	chr4B	653809198	T/C	46/206	-	2.87539e-05	4.5413
EMMAX	Leaf_FLL	2018	chr4D	56686724	C/T	39/311	-	8.35542e-05	4.07803
EMMAX	Leaf_FLL	2018	chr4D	62904998	C/T	40/310	-	9.11636e-06	5.04018
EMMAX	Leaf_FLL	2018	chr4D	342951357	T/C	23/239	-	5.28171e-05	4.27723
EMMAX	Leaf_FLL	2018	chr4D	395391133	A/G	60/342	-	6.14497e-05	4.21148
EMMAX	Leaf_FLL	2018	chr5B	450372980	A/G	117/273	-	6.0547e-05	4.21791
EMMAX	Leaf_FLL	2018	chr5D	156585206	A/G	69/189	-	3.98237e-05	4.39986
EMMAX	Leaf_FLL	2018	chr5D	206162661	C/G	55/317	-	8.20853e-05	4.08573
EMMAX	Leaf_FLL	2018	chr6B	191512870	T/C	133/279	-	7.18168e-05	4.14377
EMMAX	Leaf_FLL	2018	chr6B	532091400	T/C	16/194	-	1.35467e-05	4.86817
EMMAX	Leaf_FLL	2018	chr6D	400586	G/C	151/157	-	4.46308e-05	4.35037
EMMAX	Leaf_FLL	2018	chr6D	294176978	G/A	118/256	-	5.74499e-05	4.24071
EMMAX	Leaf_FLL	2018	chr7D	569701012	T/G	26/342	-	8.82462e-05	4.0543
EMMAX	Leaf_FLL	2018	chr7D	597902330	T/C	24/372	-	8.68284e-05	4.06134
EMMAX	Leaf_FLL	2018	chr7D	628681766	C/T	14/230	-	2.76411e-05	4.55844
EMMAX	Leaf_FLL	2018	chrUn	98149351	T/C	71/235	-	7.59263e-05	4.11961
EMMAX	Leaf_FLW	2018	chr1D	11479671	G/C	46/330	-	6.71548e-05	4.17292
EMMAX	Leaf_FLW	2018	chr1D	11479766	C/T	45/325	-	1.50924e-06	5.82124
EMMAX	Leaf_FLW	2018	chr1D	178722069	T/C	39/355	-	9.86925e-05	4.00572
EMMAX	Leaf_FLW	2018	chr2A	86257009	C/G	14/232	-	5.92183e-05	4.22754
EMMAX	Leaf_FLW	2018	chr2B	231864864	C/T	43/201	-	1.31089e-05	4.88243
EMMAX	Leaf_FLW	2018	chr2B	775344409	T/C	31/373	-	2.17458e-05	4.66262
EMMAX	Leaf_FLW	2018	chr2B	791055713	T/C	45/183	-	9.69097e-05	4.01363
EMMAX	Leaf_FLW	2018	chr2D	498375676	T/C	46/252	-	2.17897e-05	4.66175
EMMAX	Leaf_FLW	2018	chr2D	513757761	T/C	40/208	-	2.66469e-06	5.57435
EMMAX	Leaf_FLW	2018	chr3B	2078742	A/G	11/199	-	4.12171e-05	4.38492
EMMAX	Leaf_FLW	2018	chr3B	495073538	G/C	25/193	-	9.0694e-05	4.04242
EMMAX	Leaf_FLW	2018	chr3D	450555875	G/C	17/295	-	2.53483e-05	4.59605
EMMAX	Leaf_FLW	2018	chr3D	525257520	T/C	15/209	-	2.00237e-05	4.69846
EMMAX	Leaf_FLW	2018	chr4A	80134459	G/T	44/376	-	8.99445e-05	4.04603
EMMAX	Leaf_FLW	2018	chr5B	426474249	A/G	21/207	-	1.11562e-05	4.95248
EMMAX	Leaf_FLW	2018	chr5B	646267343	A/G	12/228	-	9.22546e-05	4.03501
EMMAX	Leaf_FLW	2018	chr5D	58938982	T/C	23/357	-	3.83089e-05	4.4167
EMMAX	Leaf_FLW	2018	chr6D	108012763	A/G	20/210	-	1.63748e-05	4.78582
EMMAX	Leaf_FLW	2018	chr6D	108012766	T/G	19/211	-	1.73583e-05	4.76049
EMMAX	Leaf_FLW	2018	chr6D	108012780	G/C	20/214	-	1.46847e-05	4.83314
EMMAX	Leaf_FLW	2018	chr6D	119256777	T/C	16/198	-	9.24716e-05	4.03399
EMMAX	Leaf_LL	2018	chr1B	150226619	C/T	75/161	-	2.08424e-05	4.68105
EMMAX	Leaf_LL	2018	chr2B	231864864	C/T	43/201	-	3.04738e-05	4.51607
EMMAX	Leaf_LL	2018	chr2B	615452787	A/C	135/241	-	4.31479e-05	4.36504
EMMAX	Leaf_LL	2018	chr4B	653495199	A/G	16/254	-	4.9466e-07	6.30569
EMMAX	Leaf_LL	2018	chr4D	10490322	C/T	37/177	-	9.73833e-05	4.01152
EMMAX	Leaf_LL	2018	chr4D	100837638	A/G	25/213	-	7.38345e-05	4.13174
EMMAX	Leaf_LL	2018	chr5D	5351919	A/G	30/242	-	8.7588e-05	4.05756
EMMAX	Leaf_LL	2018	chr5D	176062796	A/G	17/227	-	4.35476e-05	4.36104
EMMAX	Leaf_LL	2018	chr5D	512195772	T/G	12/202	-	5.65012e-05	4.24794
EMMAX	Leaf_LL	2018	chr6A	59296603	A/G	99/195	-	5.15958e-05	4.28739
EMMAX	Leaf_LL	2018	chr7D	277735046	A/G	15/221	-	6.07237e-05	4.21664
EMMAX	Leaf_LL	2018	chrUn	162258847	C/T	66/190	-	9.73583e-05	4.01163
EMMAX	Leaf_LW	2018	chr1D	257048936	G/A	77/207	-	2.47768e-05	4.60596
EMMAX	Leaf_LW	2018	chr2B	677220707	G/T	19/253	-	3.57098e-06	5.44721
EMMAX	Leaf_LW	2018	chr2D	538333817	T/C	21/193	-	9.21106e-05	4.03569
EMMAX	Leaf_LW	2018	chr3A	658591106	T/C	58/310	-	7.82126e-05	4.10672
EMMAX	Leaf_LW	2018	chr3D	314376512	T/A	144/216	-	3.59627e-05	4.44415
EMMAX	Leaf_LW	2018	chr4B	654308050	G/C	132/242	-	5.12851e-05	4.29001
EMMAX	Leaf_LW	2018	chr4B	654308485	T/A	69/303	-	3.24634e-05	4.48861
EMMAX	Leaf_LW	2018	chr5D	218920341	T/C	45/253	-	7.07256e-05	4.15042
EMMAX	Leaf_LW	2018	chr7A	224812210	C/A	36/344	-	9.24296e-05	4.03419
EMMAX	Leaf_LW	2018	chr7D	628487215	A/G	46/296	-	9.12371e-05	4.03983
EMMAX	Culm_PH	2018	chr1A	29153014	A/G	26/186	-	3.63973e-05	4.43893
EMMAX	Culm_PH	2018	chr1A	535110087	A/G	44/318	-	4.28317e-05	4.36824
EMMAX	Culm_PH	2018	chr1B	197169579	T/G	23/239	-	3.63034e-06	5.44005
EMMAX	Culm_PH	2018	chr1D	37459155	A/G	27/297	-	9.38633e-06	5.0275
EMMAX	Culm_PH	2018	chr2B	231864864	C/T	43/201	-	1.40902e-05	4.85108
EMMAX	Culm_PH	2018	chr3B	2078742	A/G	11/199	-	1.64303e-06	5.78435
EMMAX	Culm_PH	2018	chr3D	250860741	T/C	20/214	-	6.08347e-05	4.21585
EMMAX	Culm_PH	2018	chr3D	439428686	G/A	21/363	-	4.61984e-05	4.33537
EMMAX	Culm_PH	2018	chr3D	439428971	A/C	22/358	-	4.26263e-05	4.37032
EMMAX	Culm_PH	2018	chr4A	18112632	C/T	23/395	-	1.35993e-05	4.86648
EMMAX	Culm_PH	2018	chr4A	80134459	G/T	44/376	-	5.1021e-06	5.29225
EMMAX	Culm_PH	2018	chr4B	116211292	C/T	18/204	-	5.36106e-05	4.27075
EMMAX	Culm_PH	2018	chr4D	245456841	A/G	58/360	-	1.5232e-05	4.81724
EMMAX	Culm_PH	2018	chr4D	360753831	A/C	34/218	-	1.16834e-05	4.93243
EMMAX	Culm_PH	2018	chr6D	28414049	G/C	23/211	-	1.77891e-05	4.74985
EMMAX	Culm_PH	2018	chr6D	347628486	A/C	20/234	-	3.14588e-08	7.50226
EMMAX	Culm_PH	2018	chr6D	378425315	T/G	155/265	-	5.26903e-06	5.27827
EMMAX	Culm_PH	2018	chr7B	199940897	A/G	47/255	-	1.70051e-05	4.76942
EMMAX	Culm_CD	2018	chr1A	380313315	A/G	29/369	-	5.06563e-06	5.29537
EMMAX	Culm_CD	2018	chr1A	535110087	A/G	44/318	-	2.04525e-05	4.68925
EMMAX	Culm_CD	2018	chr1B	380655739	T/C	17/285	-	9.16507e-05	4.03786
EMMAX	Culm_CD	2018	chr1D	158988765	A/G	71/329	-	4.68758e-07	6.32905
EMMAX	Culm_CD	2018	chr2D	617089365	T/A	170/184	-	4.86533e-05	4.31289
EMMAX	Culm_CD	2018	chr3A	1897565	C/T	91/119	-	1.73874e-05	4.75977
EMMAX	Culm_CD	2018	chr5A	302031607	T/C	46/260	-	6.50101e-05	4.18702
EMMAX	Culm_CD	2018	chr5A	477690478	A/G	108/204	-	5.73786e-06	5.24125
EMMAX	Culm_CD	2018	chr5A	477690513	C/T	109/203	-	6.71889e-06	5.1727
EMMAX	Culm_CD	2018	chr5D	42089933	A/C	31/185	-	3.35258e-06	5.47462
EMMAX	Culm_CD	2018	chr5D	521555552	C/A	18/276	-	2.49104e-05	4.60362
EMMAX	Culm_CD	2018	chr6B	232316546	A/G	14/204	-	9.83685e-05	4.00714
EMMAX	Culm_CD	2018	chr6B	232316548	T/C	15/203	-	7.54439e-05	4.12238
EMMAX	Culm_CD	2018	chr6B	716556868	T/C	105/291	-	3.81387e-05	4.41863
EMMAX	Culm_CD	2018	chr7A	404217432	A/G	13/213	-	5.23008e-05	4.28149
EMMAX	Culm_CD	2018	chr7B	331142868	C/A	66/162	-	1.8593e-05	4.73065
EMMAX	Culm_CD	2018	chr7D	446738415	A/G	54/366	-	3.14976e-05	4.50172
EMMAX	Culm_CD	2018	chr7D	465161766	T/A	19/227	-	5.08035e-05	4.29411
EMMAX	Culm_CD	2018	chr7D	465161781	C/G	20/224	-	2.22453e-05	4.65276
EMMAX	Culm_CD	2018	chr7D	465161801	G/A	20/216	-	3.79502e-05	4.42079
EMMAX	Culm_TN	2018	chr1B	661554467	T/C	20/246	-	9.26788e-05	4.03302
EMMAX	Culm_TN	2018	chr1B	689371565	C/T	202/206	-	2.47763e-06	5.60596
EMMAX	Culm_TN	2018	chr1B	689471687	A/G	24/246	-	3.25358e-05	4.48764
EMMAX	Culm_TN	2018	chr1D	10409401	A/G	41/243	-	7.64127e-06	5.11683
EMMAX	Culm_TN	2018	chr1D	134074395	A/G	35/207	-	6.70543e-05	4.17357
EMMAX	Culm_TN	2018	chr1D	267373981	T/C	20/366	-	4.78339e-05	4.32026
EMMAX	Culm_TN	2018	chr1D	293309279	A/G	45/297	-	1.15399e-05	4.9378
EMMAX	Culm_TN	2018	chr1D	293384937	A/C	28/296	-	1.00084e-05	4.99964
EMMAX	Culm_TN	2018	chr1D	293385002	T/C	38/286	-	1.53819e-05	4.81299
EMMAX	Culm_TN	2018	chr1D	293385026	T/G	31/285	-	4.20718e-05	4.37601
EMMAX	Culm_TN	2018	chr2A	46546011	T/C	31/299	-	6.06099e-05	4.21746
EMMAX	Culm_TN	2018	chr2A	223724374	A/G	25/231	-	9.54212e-05	4.02036
EMMAX	Culm_TN	2018	chr2B	5005879	G/C	13/215	-	5.08271e-05	4.2939
EMMAX	Culm_TN	2018	chr2B	164847808	C/A	18/230	-	5.51398e-05	4.25853
EMMAX	Culm_TN	2018	chr2B	231864864	C/T	43/201	-	6.20046e-05	4.20758
EMMAX	Culm_TN	2018	chr2B	331014534	C/A	28/360	-	7.07767e-05	4.15011
EMMAX	Culm_TN	2018	chr2D	15294888	A/G	12/218	-	2.44288e-05	4.6121
EMMAX	Culm_TN	2018	chr2D	376960513	G/A	29/237	-	4.42755e-05	4.35384
EMMAX	Culm_TN	2018	chr3B	340808967	C/T	20/266	-	7.7487e-05	4.11077
EMMAX	Culm_TN	2018	chr3B	560339426	T/C	25/337	-	3.46803e-05	4.45992
EMMAX	Culm_TN	2018	chr3B	754803141	C/A	20/232	-	3.66182e-05	4.4363
EMMAX	Culm_TN	2018	chr3B	754803170	C/G	21/229	-	1.55685e-05	4.80775
EMMAX	Culm_TN	2018	chr3B	754803172	G/C	21/233	-	3.23389e-05	4.49028
EMMAX	Culm_TN	2018	chr3B	754803195	G/A	21/227	-	1.36631e-05	4.86445
EMMAX	Culm_TN	2018	chr3D	64486884	A/G	27/205	-	2.94159e-05	4.53142
EMMAX	Culm_TN	2018	chr3D	64486907	G/A	29/195	-	9.41506e-05	4.02618
EMMAX	Culm_TN	2018	chr3D	220635186	A/G	14/260	-	3.93845e-06	5.40467
EMMAX	Culm_TN	2018	chr3D	244405919	A/G	31/233	-	3.53242e-05	4.45193
EMMAX	Culm_TN	2018	chr3D	320512280	T/C	16/242	-	2.7611e-05	4.55892
EMMAX	Culm_TN	2018	chr3D	453104591	T/G	12/200	-	6.54831e-07	6.18387
EMMAX	Culm_TN	2018	chr3D	453104619	A/G	12/200	-	6.54831e-07	6.18387
EMMAX	Culm_TN	2018	chr3D	453104623	C/T	13/199	-	4.76561e-06	5.32188
EMMAX	Culm_TN	2018	chr3D	453104934	G/A	12/200	-	6.54831e-07	6.18387
EMMAX	Culm_TN	2018	chr3D	575624701	G/A	12/200	-	3.68148e-07	6.43398
EMMAX	Culm_TN	2018	chr4A	277353189	T/C	13/207	-	5.28186e-05	4.27721
EMMAX	Culm_TN	2018	chr4B	653862086	T/C	22/238	-	2.75154e-06	5.56042
EMMAX	Culm_TN	2018	chr4D	360754080	A/G	19/257	-	6.309e-05	4.20004
EMMAX	Culm_TN	2018	chr4D	466811728	G/A	20/220	-	1.24813e-05	4.90374
EMMAX	Culm_TN	2018	chr5B	422573469	T/C	19/303	-	4.98275e-05	4.30253
EMMAX	Culm_TN	2018	chr5D	170706510	A/G	17/217	-	2.84106e-05	4.54652
EMMAX	Culm_TN	2018	chr5D	201369413	A/G	55/249	-	4.6691e-05	4.33077
EMMAX	Culm_TN	2018	chr5D	338512186	A/G	19/197	-	6.99901e-05	4.15496
EMMAX	Culm_TN	2018	chr5D	346203237	G/A	25/277	-	1.11478e-06	5.95281
EMMAX	Culm_TN	2018	chr5D	515311364	T/G	17/265	-	1.29875e-05	4.88648
EMMAX	Culm_TN	2018	chr6A	215284062	C/T	14/200	-	6.00468e-06	5.22151
EMMAX	Culm_TN	2018	chr6A	215284086	A/G	11/205	-	2.32303e-05	4.63395
EMMAX	Culm_TN	2018	chr6A	215284109	A/C	12/202	-	8.42969e-07	6.07419
EMMAX	Culm_TN	2018	chr6A	471087608	T/G	36/334	-	3.56263e-05	4.44823
EMMAX	Culm_TN	2018	chr6D	4143681	A/G	30/296	-	6.89352e-05	4.16156
EMMAX	Culm_TN	2018	chr6D	94000806	A/G	57/321	-	4.44015e-06	5.3526
EMMAX	Culm_TN	2018	chr6D	270788801	T/G	15/241	-	7.32825e-05	4.135
EMMAX	Culm_TN	2018	chr6D	360416877	G/T	19/343	-	6.37573e-05	4.19547
EMMAX	Culm_TN	2018	chr7A	354116933	A/C	16/200	-	1.38782e-05	4.85767
EMMAX	Culm_TN	2018	chr7B	70482162	A/G	199/221	-	6.56982e-06	5.18245
EMMAX	Culm_TN	2018	chr7B	70482180	G/A	198/222	-	1.82779e-05	4.73807
EMMAX	Culm_TN	2018	chr7B	70482213	T/C	199/221	-	6.56982e-06	5.18245
EMMAX	Culm_TN	2018	chr7D	277735046	A/G	15/221	-	3.30896e-05	4.48031
EMMAX	Culm_TN	2018	chr7D	469513951	A/G	18/310	-	3.70365e-06	5.43137
EMMAX	Culm_TN	2018	chr7D	477853618	A/G	41/175	-	4.56857e-05	4.34022
EMMAX	Culm_TN	2018	chr7D	569701009	T/A	43/325	-	9.22689e-05	4.03494
EMMAX	Culm_TN	2018	chr7D	592005512	A/G	34/330	-	7.34065e-05	4.13427
EMMAX	Culm_CN	2018	chr1A	557889618	T/C	19/205	-	3.93385e-05	4.40518
EMMAX	Culm_CN	2018	chr1B	499700392	T/G	28/208	-	9.91458e-05	4.00373
EMMAX	Culm_CN	2018	chr1D	116018074	T/A	17/283	-	5.69681e-05	4.24437
EMMAX	Culm_CN	2018	chr1D	116018139	A/G	20/276	-	1.42146e-05	4.84727
EMMAX	Culm_CN	2018	chr1D	175752545	G/A	19/265	-	1.97477e-05	4.70448
EMMAX	Culm_CN	2018	chr1D	175752552	C/A	23/261	-	1.69912e-05	4.76978
EMMAX	Culm_CN	2018	chr1D	183379478	A/C	24/242	-	6.17862e-05	4.20911
EMMAX	Culm_CN	2018	chr1D	325875060	T/G	21/391	-	8.64714e-07	6.06313
EMMAX	Culm_CN	2018	chr1D	373233082	A/G	19/337	-	2.99462e-05	4.52366
EMMAX	Culm_CN	2018	chr1D	383636697	C/T	14/228	-	8.33633e-05	4.07903
EMMAX	Culm_CN	2018	chr2A	14361535	C/T	26/236	-	1.88091e-05	4.72563
EMMAX	Culm_CN	2018	chr2A	14361613	T/C	17/219	-	1.08576e-05	4.96426
EMMAX	Culm_CN	2018	chr2A	769554263	T/A	13/211	-	4.3694e-05	4.35958
EMMAX	Culm_CN	2018	chr2B	190602641	A/G	18/288	-	4.57305e-05	4.33979
EMMAX	Culm_CN	2018	chr2B	245828534	A/G	17/223	-	6.2451e-05	4.20446
EMMAX	Culm_CN	2018	chr2B	413048341	C/G	32/252	-	5.35303e-05	4.2714
EMMAX	Culm_CN	2018	chr2B	451813573	T/C	16/264	-	6.03591e-05	4.21926
EMMAX	Culm_CN	2018	chr2B	794353965	T/A	20/348	-	9.73824e-05	4.01152
EMMAX	Culm_CN	2018	chr2D	289513792	G/A	23/361	-	7.38912e-05	4.13141
EMMAX	Culm_CN	2018	chr2D	401170251	T/C	63/353	-	2.57362e-05	4.58946
EMMAX	Culm_CN	2018	chr2D	538927005	A/T	13/209	-	8.73085e-05	4.05894
EMMAX	Culm_CN	2018	chr3A	9812011	G/C	17/257	-	3.20694e-05	4.49391
EMMAX	Culm_CN	2018	chr3A	620442428	T/A	12/218	-	4.05717e-05	4.39178
EMMAX	Culm_CN	2018	chr3A	620442451	C/T	15/211	-	7.25493e-05	4.13937
EMMAX	Culm_CN	2018	chr3B	692701722	G/A	14/240	-	5.29357e-05	4.27625
EMMAX	Culm_CN	2018	chr3D	22043538	A/T	16/254	-	9.07608e-05	4.0421
EMMAX	Culm_CN	2018	chr3D	79187815	A/G	20/276	-	9.66612e-05	4.01475
EMMAX	Culm_CN	2018	chr3D	244436355	T/C	12/216	-	1.11859e-06	5.95133
EMMAX	Culm_CN	2018	chr3D	408659468	C/T	12/222	-	6.39164e-05	4.19439
EMMAX	Culm_CN	2018	chr3D	439428686	G/A	21/363	-	8.95769e-05	4.0478
EMMAX	Culm_CN	2018	chr3D	567868884	T/C	13/217	-	3.25764e-06	5.4871
EMMAX	Culm_CN	2018	chr4B	6412068	T/A	28/296	-	2.61557e-05	4.58243
EMMAX	Culm_CN	2018	chr4B	424272185	A/G	41/359	-	8.33103e-05	4.0793
EMMAX	Culm_CN	2018	chr4B	592976747	G/T	11/209	-	1.21457e-07	6.91558
EMMAX	Culm_CN	2018	chr4D	73483574	C/T	12/224	-	3.29814e-06	5.48173
EMMAX	Culm_CN	2018	chr4D	371258596	C/T	51/227	-	7.22068e-05	4.14142
EMMAX	Culm_CN	2018	chr5B	122567603	T/C	14/254	-	1.00689e-05	4.99702
EMMAX	Culm_CN	2018	chr5B	615774944	C/T	19/223	-	5.50229e-06	5.25946
EMMAX	Culm_CN	2018	chr5B	615775001	T/C	20/200	-	1.59845e-05	4.7963
EMMAX	Culm_CN	2018	chr5D	505357387	A/G	26/294	-	7.40493e-06	5.13048
EMMAX	Culm_CN	2018	chr5D	543275103	A/G	18/204	-	7.28038e-05	4.13785
EMMAX	Culm_CN	2018	chr5D	548681736	A/G	18/196	-	1.3942e-07	6.85567
EMMAX	Culm_CN	2018	chr6B	715979455	C/T	81/299	-	3.49827e-05	4.45615
EMMAX	Culm_CN	2018	chr6D	291165146	G/A	16/206	-	1.34439e-05	4.87147
EMMAX	Culm_CN	2018	chr7A	646758599	A/G	24/236	-	6.89427e-06	5.16151
EMMAX	Culm_CN	2018	chr7B	157119075	G/A	11/207	-	7.06203e-07	6.15107
EMMAX	Culm_CN	2018	chr7B	474084768	T/C	20/210	-	7.88528e-06	5.10318
EMMAX	Culm_CN	2018	chr7D	88409521	A/G	12/202	-	1.20259e-05	4.91988
EMMAX	Culm_CN	2018	chr7D	220019657	G/C	35/325	-	3.35965e-05	4.47371
EMMAX	Culm_CN	2018	chr7D	263988288	G/T	16/260	-	1.19125e-05	4.924
EMMAX	Culm_CN	2018	chrUn	28837247	G/A	38/344	-	7.50994e-05	4.12436
EMMAX	Culm_CN	2018	chrUn	91493464	A/G	22/200	-	1.42295e-05	4.84681
EMMAX	Culm_CN	2018	chrUn	162291854	T/A	22/280	-	5.0044e-05	4.30065
EMMAX	Seed_SL	2018	chr1B	198298370	G/T	14/240	-	8.19697e-05	4.08635
EMMAX	Seed_SL	2018	chr1B	629152167	C/G	104/214	-	4.2102e-05	4.3757
EMMAX	Seed_SL	2018	chr2D	16909013	C/T	21/369	-	2.39302e-05	4.62105
EMMAX	Seed_SL	2018	chr2D	327757169	T/C	19/331	-	1.31252e-05	4.88189
EMMAX	Seed_SL	2018	chr2D	346540127	A/C	19/323	-	8.71732e-07	6.05962
EMMAX	Seed_SL	2018	chr3A	161447905	T/C	57/329	-	7.32197e-05	4.13537
EMMAX	Seed_SL	2018	chr4B	653853110	A/T	23/361	-	6.523e-05	4.18555
EMMAX	Seed_SL	2018	chr4D	347474179	T/C	14/208	-	4.05344e-05	4.39218
EMMAX	Seed_SL	2018	chr4D	347474250	A/G	13/211	-	1.01277e-05	4.99449
EMMAX	Seed_SL	2018	chr4D	506612675	T/C	39/285	-	6.9859e-05	4.15578
EMMAX	Seed_SL	2018	chr5D	170706510	A/G	17/217	-	3.08847e-05	4.51026
EMMAX	Seed_SL	2018	chr5D	557209287	C/T	16/228	-	7.36316e-05	4.13294
EMMAX	Seed_SL	2018	chr6A	614556434	C/T	17/321	-	2.20266e-06	5.65705
EMMAX	Seed_SL	2018	chr6B	7431248	T/G	95/217	-	7.16639e-05	4.1447
EMMAX	Seed_SL	2018	chr6D	399186	G/A	101/211	-	2.25326e-05	4.64719
EMMAX	Seed_SL	2018	chr6D	43271882	T/G	19/313	-	8.41365e-05	4.07502
EMMAX	Seed_SL	2018	chr6D	56279896	A/T	13/223	-	3.1802e-05	4.49754
EMMAX	Seed_SL	2018	chr7A	548038913	C/T	28/336	-	5.87967e-05	4.23065
EMMAX	Seed_SL	2018	chr7D	192985208	G/T	32/202	-	7.5474e-05	4.1222
EMMAX	Seed_SL	2018	chr7D	257529033	T/A	92/120	-	9.06076e-05	4.04284
EMMAX	Seed_SL	2018	chr7D	431010045	G/C	15/285	-	7.50075e-05	4.1249
EMMAX	Seed_LS	2018	chr2A	170065300	A/G	24/288	-	9.69876e-05	4.01328
EMMAX	Seed_LS	2018	chr2A	170065303	T/A	24/266	-	7.58827e-05	4.11986
EMMAX	Seed_LS	2018	chr2B	775344230	T/C	22/386	-	2.90135e-05	4.5374
EMMAX	Seed_LS	2018	chr2D	473130796	T/C	31/225	-	9.38592e-05	4.02752
EMMAX	Seed_LS	2018	chr3D	9219391	T/C	17/277	-	2.23152e-05	4.6514
EMMAX	Seed_LS	2018	chr3D	312223907	A/G	23/221	-	1.8e-05	4.74473
EMMAX	Seed_LS	2018	chr3D	398092934	T/A	31/317	-	7.30611e-05	4.13631
EMMAX	Seed_LS	2018	chr4D	434551860	T/C	26/184	-	5.3887e-05	4.26852
EMMAX	Seed_LS	2018	chr4D	508914097	T/C	160/238	-	9.9612e-05	4.00169
EMMAX	Seed_LS	2018	chr6D	344151705	T/C	15/243	-	6.91479e-05	4.16022
EMMAX	Seed_LS	2018	chr7D	431010106	A/G	17/235	-	5.50513e-05	4.25923
EMMAX	Seed_WS	2018	chr1B	190320434	C/A	77/147	-	8.22423e-05	4.0849
EMMAX	Seed_WS	2018	chr2D	361409184	A/G	80/306	-	6.64873e-05	4.17726
EMMAX	Seed_WS	2018	chr2D	532780151	T/C	32/386	-	3.47197e-05	4.45942
EMMAX	Seed_WS	2018	chr5A	685434060	A/G	15/217	-	4.06001e-06	5.39147
EMMAX	Seed_WS	2018	chr7A	299506378	C/T	65/207	-	3.41504e-05	4.4666
EMMAX	Seed_SW1	2018	chr1B	367838264	C/T	115/119	-	5.65689e-05	4.24742
EMMAX	Seed_SW1	2018	chr3B	560339210	T/C	25/347	-	8.32094e-05	4.07983
EMMAX	Seed_SW1	2018	chr3D	414093352	T/G	88/166	-	2.80223e-05	4.5525
EMMAX	Seed_SW1	2018	chr4D	224520352	A/G	67/221	-	8.77756e-05	4.05663
EMMAX	Seed_SW1	2018	chr5D	519402099	T/G	22/354	-	8.19334e-05	4.08654
EMMAX	Seed_SW1	2018	chr6D	226005	G/A	23/355	-	1.87592e-05	4.72679
EMMAX	Seed_SW1	2018	chrUn	137924480	C/T	95/139	-	6.22691e-05	4.20573
TASSEL	Leaf_FLL	2017	chr1A	119387856	C/G	23/239	0.1853	4.477e-05	4.34901
TASSEL	Leaf_FLL	2017	chr1A	140614072	A/C	21/397	0.0955	9.3993e-05	4.0269
TASSEL	Leaf_FLL	2017	chr1B	637499857	T/A	19/217	0.1872	3.4521e-05	4.46192
TASSEL	Leaf_FLL	2017	chr1B	637603534	A/C	47/243	0.2058	3.2112e-06	5.49333
TASSEL	Leaf_FLL	2017	chr1B	668289838	G/C	40/334	0.0887	7.609e-05	4.11867
TASSEL	Leaf_FLL	2017	chr1D	104116773	A/G	40/258	0.1583	3.085e-05	4.51074
TASSEL	Leaf_FLL	2017	chr2A	29292153	A/G	43/339	0.1059	9.8722e-05	4.00559
TASSEL	Leaf_FLL	2017	chr2A	238741738	C/T	13/209	0.1639	9.657e-05	4.01516
TASSEL	Leaf_FLL	2017	chr2A	459260679	C/T	24/396	0.1406	2.3328e-07	6.63212
TASSEL	Leaf_FLL	2017	chr2B	380594520	A/G	21/233	0.1569	3.1726e-05	4.49858
TASSEL	Leaf_FLL	2017	chr3A	658591056	A/G	56/314	0.1227	2.7865e-05	4.55494
TASSEL	Leaf_FLL	2017	chr3A	700011396	A/G	32/220	0.2162	3.9647e-06	5.40179
TASSEL	Leaf_FLL	2017	chr3B	283593217	T/C	57/153	0.1721	9.8711e-05	4.00563
TASSEL	Leaf_FLL	2017	chr3B	439554166	A/C	86/312	0.1219	2.1956e-05	4.65845
TASSEL	Leaf_FLL	2017	chr3D	222940755	T/C	26/384	0.0821	6.4562e-05	4.19002
TASSEL	Leaf_FLL	2017	chr4B	449229526	A/C	21/343	0.1309	2.9293e-05	4.53324
TASSEL	Leaf_FLL	2017	chr4D	469587433	A/G	43/317	0.1358	3.0711e-05	4.51271
TASSEL	Leaf_FLL	2017	chr5A	637129392	T/A	16/196	0.177	2.3989e-05	4.61999
TASSEL	Leaf_FLL	2017	chr5B	305049829	A/G	33/255	0.2637	6.29e-08	7.20135
TASSEL	Leaf_FLL	2017	chr5D	30613857	G/T	17/311	0.1444	4.3796e-06	5.35857
TASSEL	Leaf_FLL	2017	chr5D	30613866	G/A	16/304	0.1538	4.7194e-06	5.32611
TASSEL	Leaf_FLL	2017	chr5D	74946032	A/T	36/226	0.1504	6.4801e-05	4.18842
TASSEL	Leaf_FLL	2017	chr5D	205128998	T/C	117/225	0.1264	7.8284e-05	4.10633
TASSEL	Leaf_FLL	2017	chr5D	543818398	C/T	146/274	0.1185	1.1052e-05	4.95656
TASSEL	Leaf_FLL	2017	chr6A	73495292	C/T	23/203	0.1909	8.3695e-05	4.0773
TASSEL	Leaf_FLL	2017	chr6A	180558578	G/A	21/399	0.0849	4.6842e-05	4.32936
TASSEL	Leaf_FLL	2017	chr6B	40138052	T/C	46/262	0.1445	7.1109e-05	4.14808
TASSEL	Leaf_FLL	2017	chr6B	582394992	C/T	20/314	0.1269	4.6391e-05	4.33357
TASSEL	Leaf_FLL	2017	chr6D	157441881	G/C	25/393	0.1407	1.6096e-06	5.79328
TASSEL	Leaf_FLL	2017	chr6D	468354620	A/G	42/226	0.1685	4.4634e-05	4.35033
TASSEL	Leaf_FLL	2017	chr7A	589824918	G/A	40/344	0.1168	6.9036e-05	4.16092
TASSEL	Leaf_FLL	2017	chr7A	648605623	T/C	68/294	0.1247	5.014e-05	4.29982
TASSEL	Leaf_FLL	2017	chr7A	727799056	C/T	25/289	0.1516	1.675e-05	4.77599
TASSEL	Leaf_FLL	2017	chr7B	12396542	G/A	53/299	0.1146	3.3886e-05	4.46998
TASSEL	Leaf_FLL	2017	chr7B	15828583	A/G	41/307	0.1357	9.2866e-06	5.03214
TASSEL	Leaf_FLL	2017	chr7D	4700798	G/A	56/334	0.1212	5.3809e-05	4.26915
TASSEL	Leaf_FLL	2017	chr7D	285681974	T/C	41/285	0.1313	6.4472e-05	4.19063
TASSEL	Leaf_FLL	2017	chr7D	591286147	T/C	142/208	0.1239	8.5489e-05	4.06809
TASSEL	Leaf_FLW	2017	chr1A	372298203	G/C	14/216	0.2298	7.3079e-06	5.13621
TASSEL	Leaf_FLW	2017	chr1A	485352511	G/C	124/170	0.143	4.6637e-05	4.33127
TASSEL	Leaf_FLW	2017	chr1A	587770997	T/C	18/256	0.1813	5.8296e-06	5.23436
TASSEL	Leaf_FLW	2017	chr1B	448344843	T/A	36/356	0.1146	3.485e-05	4.4578
TASSEL	Leaf_FLW	2017	chr1B	448344869	G/T	36/356	0.1146	3.485e-05	4.4578
TASSEL	Leaf_FLW	2017	chr1B	487383998	T/C	21/399	0.0907	3.4558e-05	4.46145
TASSEL	Leaf_FLW	2017	chr1B	568511913	C/T	22/368	0.1047	8.1551e-05	4.08857
TASSEL	Leaf_FLW	2017	chr1B	637499857	T/A	19/217	0.2385	2.6682e-06	5.57378
TASSEL	Leaf_FLW	2017	chr1B	637603534	A/C	47/243	0.1827	2.8247e-06	5.54903
TASSEL	Leaf_FLW	2017	chr1B	668278569	T/A	169/251	0.1091	3.5605e-05	4.44849
TASSEL	Leaf_FLW	2017	chr1D	96774257	C/T	17/285	0.1505	5.1958e-05	4.28435
TASSEL	Leaf_FLW	2017	chr1D	176267078	A/G	175/237	0.1146	2.3234e-05	4.63388
TASSEL	Leaf_FLW	2017	chr1D	246949084	T/G	98/156	0.2008	2.2958e-05	4.63907
TASSEL	Leaf_FLW	2017	chr1D	259680520	A/G	95/315	0.1038	8.9192e-05	4.04967
TASSEL	Leaf_FLW	2017	chr1D	486853597	G/C	31/219	0.2109	3.5011e-06	5.4558
TASSEL	Leaf_FLW	2017	chr1D	487668339	A/G	25/307	0.1647	2.6303e-06	5.57999
TASSEL	Leaf_FLW	2017	chr2A	158606828	A/G	24/352	0.1713	5.8774e-07	6.23081
TASSEL	Leaf_FLW	2017	chr2D	406428014	A/G	13/207	0.2368	5.5903e-06	5.25256
TASSEL	Leaf_FLW	2017	chr2D	546408664	T/C	43/201	0.1641	6.9586e-05	4.15748
TASSEL	Leaf_FLW	2017	chr3A	97913278	G/A	21/399	0.1288	6.2448e-06	5.20448
TASSEL	Leaf_FLW	2017	chr3A	97913281	G/A	21/399	0.1288	6.2448e-06	5.20448
TASSEL	Leaf_FLW	2017	chr3A	207251007	A/G	96/304	0.1263	1.5816e-05	4.8009
TASSEL	Leaf_FLW	2017	chr3A	543629825	A/C	65/335	0.1357	2.2305e-05	4.6516
TASSEL	Leaf_FLW	2017	chr3A	690865032	C/T	20/272	0.1416	7.7736e-05	4.10938
TASSEL	Leaf_FLW	2017	chr3B	686769786	T/C	36/360	0.1326	6.3067e-06	5.2002
TASSEL	Leaf_FLW	2017	chr3B	819639853	A/G	15/217	0.1898	2.2429e-05	4.64919
TASSEL	Leaf_FLW	2017	chr3D	166495726	A/C	39/381	0.0858	5.559e-05	4.255
TASSEL	Leaf_FLW	2017	chr3D	183119497	C/G	14/234	0.157	2.5408e-05	4.59503
TASSEL	Leaf_FLW	2017	chr3D	183119508	A/G	25/225	0.1514	2.9527e-05	4.52978
TASSEL	Leaf_FLW	2017	chr3D	264390163	A/T	16/282	0.1347	2.3584e-05	4.62738
TASSEL	Leaf_FLW	2017	chr3D	361680065	G/C	65/349	0.105	5.4284e-05	4.26533
TASSEL	Leaf_FLW	2017	chr4A	174503461	G/A	27/323	0.1725	5.4182e-06	5.26614
TASSEL	Leaf_FLW	2017	chr4B	45753170	G/T	34/360	0.101	9.7388e-05	4.01149
TASSEL	Leaf_FLW	2017	chr4B	429422206	C/T	25/247	0.1576	1.9667e-05	4.70626
TASSEL	Leaf_FLW	2017	chr4B	609512171	C/A	47/303	0.1154	6.6673e-05	4.17605
TASSEL	Leaf_FLW	2017	chr4D	8889365	G/A	67/205	0.1571	1.8622e-05	4.72997
TASSEL	Leaf_FLW	2017	chr4D	211732570	T/C	40/230	0.1404	4.6467e-05	4.33286
TASSEL	Leaf_FLW	2017	chr4D	246532446	C/T	33/299	0.1062	2.6126e-05	4.58293
TASSEL	Leaf_FLW	2017	chr4D	260799326	G/A	32/194	0.1869	8.5601e-06	5.06752
TASSEL	Leaf_FLW	2017	chr4D	298874546	T/C	39/319	0.1092	6.6754e-05	4.17552
TASSEL	Leaf_FLW	2017	chr4D	332157516	T/C	30/340	0.1208	2.9218e-05	4.53435
TASSEL	Leaf_FLW	2017	chr4D	462755073	T/C	21/339	0.1559	3.3106e-06	5.48009
TASSEL	Leaf_FLW	2017	chr4D	468650338	T/C	18/288	0.151	1.2268e-05	4.91123
TASSEL	Leaf_FLW	2017	chr5A	132930213	A/G	27/391	0.0996	8.4154e-05	4.07493
TASSEL	Leaf_FLW	2017	chr5A	242317663	G/A	54/248	0.1176	9.1546e-05	4.03836
TASSEL	Leaf_FLW	2017	chr5A	444856624	A/G	81/169	0.1824	4.0159e-06	5.39622
TASSEL	Leaf_FLW	2017	chr5B	255194265	A/C	48/356	0.101	9.366e-05	4.02845
TASSEL	Leaf_FLW	2017	chr5B	305049829	A/G	33/255	0.1606	1.2737e-05	4.89493
TASSEL	Leaf_FLW	2017	chr5B	549912876	C/T	64/326	0.1242	2.7803e-05	4.55591
TASSEL	Leaf_FLW	2017	chr5D	173303881	G/A	55/311	0.1226	3.605e-05	4.44309
TASSEL	Leaf_FLW	2017	chr5D	204370470	T/C	16/254	0.1447	8.0623e-05	4.09354
TASSEL	Leaf_FLW	2017	chr5D	237542151	A/G	16/246	0.1911	6.7167e-06	5.17284
TASSEL	Leaf_FLW	2017	chr5D	238902578	T/C	42/240	0.1507	1.3423e-05	4.87215
TASSEL	Leaf_FLW	2017	chr5D	246019209	A/G	17/297	0.162	5.3028e-06	5.27549
TASSEL	Leaf_FLW	2017	chr5D	376765170	T/C	60/244	0.1341	3.1056e-05	4.50785
TASSEL	Leaf_FLW	2017	chr5D	473014086	T/C	21/311	0.1501	4.1559e-06	5.38133
TASSEL	Leaf_FLW	2017	chr5D	543098769	C/A	28/192	0.1836	7.3088e-05	4.13615
TASSEL	Leaf_FLW	2017	chr5D	543098770	A/T	28/190	0.1837	7.3783e-05	4.13204
TASSEL	Leaf_FLW	2017	chr5D	543098776	T/C	28/190	0.1841	7.6991e-05	4.11356
TASSEL	Leaf_FLW	2017	chr5D	543098777	C/T	28/190	0.1841	7.6991e-05	4.11356
TASSEL	Leaf_FLW	2017	chr5D	543098780	T/G	28/190	0.1835	7.4295e-05	4.12904
TASSEL	Leaf_FLW	2017	chr5D	543098781	G/T	28/190	0.1837	7.3783e-05	4.13204
TASSEL	Leaf_FLW	2017	chr5D	545134917	A/T	16/262	0.154	2.3739e-05	4.62454
TASSEL	Leaf_FLW	2017	chr5D	555907221	C/G	110/184	0.1354	5.2318e-05	4.28135
TASSEL	Leaf_FLW	2017	chr6A	73495292	C/T	23/203	0.2302	1.9397e-05	4.71227
TASSEL	Leaf_FLW	2017	chr6A	511615619	G/A	196/204	0.1145	4.3694e-05	4.35958
TASSEL	Leaf_FLW	2017	chr6B	40138052	T/C	46/262	0.1253	9.7993e-05	4.0088
TASSEL	Leaf_FLW	2017	chr6D	9712727	A/G	185/211	0.1086	6.2329e-05	4.20531
TASSEL	Leaf_FLW	2017	chr6D	56936784	T/C	35/185	0.1929	1.209e-05	4.91757
TASSEL	Leaf_FLW	2017	chr6D	138400350	A/G	17/239	0.1671	5.9883e-05	4.2227
TASSEL	Leaf_FLW	2017	chr6D	157441881	G/C	25/393	0.1089	3.6539e-05	4.43724
TASSEL	Leaf_FLW	2017	chr6D	171981684	A/G	14/248	0.1846	7.9528e-06	5.09948
TASSEL	Leaf_FLW	2017	chr6D	199925324	A/G	35/359	0.1044	7.9889e-05	4.09751
TASSEL	Leaf_FLW	2017	chr6D	226584553	A/G	27/227	0.1488	9.0413e-05	4.04377
TASSEL	Leaf_FLW	2017	chr6D	355090241	T/A	16/274	0.1541	7.4038e-05	4.13055
TASSEL	Leaf_FLW	2017	chr6D	454454078	A/G	15/243	0.3058	1.9734e-08	7.70478
TASSEL	Leaf_FLW	2017	chr6D	454454082	C/T	14/250	0.3094	9.717e-09	8.01247
TASSEL	Leaf_FLW	2017	chr6D	469374300	A/T	53/183	0.1816	1.8414e-05	4.73485
TASSEL	Leaf_FLW	2017	chr7A	309407298	G/A	27/365	0.1091	5.4824e-05	4.26103
TASSEL	Leaf_FLW	2017	chr7A	575319905	C/G	26/350	0.1295	1.4312e-05	4.8443
TASSEL	Leaf_FLW	2017	chr7A	634324281	A/G	135/269	0.1074	7.1703e-05	4.14446
TASSEL	Leaf_FLW	2017	chr7A	648605623	T/C	68/294	0.152	3.6988e-06	5.43194
TASSEL	Leaf_FLW	2017	chr7B	12396542	G/A	53/299	0.1358	1.2861e-05	4.89073
TASSEL	Leaf_FLW	2017	chr7B	69954157	G/A	153/213	0.1166	2.8182e-05	4.55003
TASSEL	Leaf_FLW	2017	chr7B	232264774	T/C	29/325	0.1193	7.5968e-05	4.11937
TASSEL	Leaf_FLW	2017	chr7B	616509359	T/C	62/308	0.1623	9.1078e-07	6.04059
TASSEL	Leaf_FLW	2017	chr7B	704222584	T/C	71/307	0.1328	9.1181e-06	5.0401
TASSEL	Leaf_FLW	2017	chr7B	750123727	G/A	11/201	0.2483	2.0255e-06	5.69347
TASSEL	Leaf_FLW	2017	chr7D	4700798	G/A	56/334	0.1083	8.0724e-05	4.093
TASSEL	Leaf_FLW	2017	chr7D	135372214	T/G	39/313	0.1332	3.6389e-05	4.43903
TASSEL	Leaf_FLW	2017	chr7D	203937100	A/G	15/245	0.1568	9.5786e-05	4.0187
TASSEL	Leaf_FLW	2017	chr7D	378841353	T/C	12/228	0.1549	8.0142e-05	4.09614
TASSEL	Leaf_FLW	2017	chr7D	398709598	C/G	28/370	0.1011	9.3414e-05	4.02959
TASSEL	Leaf_FLW	2017	chrUn	74716092	A/G	191/225	0.1153	2.1953e-05	4.65851
TASSEL	Leaf_FLW	2017	chrUn	95772557	A/G	98/244	0.1465	2.5551e-05	4.59259
TASSEL	Leaf_FLW	2017	chrUn	194637565	T/A	17/315	0.136	4.4785e-05	4.34887
TASSEL	Leaf_LL	2017	chr1A	140614072	A/C	21/397	0.0985	5.5249e-05	4.25768
TASSEL	Leaf_LL	2017	chr1B	637499857	T/A	19/217	0.1802	9.5725e-05	4.01897
TASSEL	Leaf_LL	2017	chr1B	665403851	T/C	82/242	0.1252	4.2905e-05	4.36749
TASSEL	Leaf_LL	2017	chr1B	689378131	A/G	53/281	0.112	9.2822e-05	4.03235
TASSEL	Leaf_LL	2017	chr1D	104116773	A/G	40/258	0.15	4.6224e-05	4.33513
TASSEL	Leaf_LL	2017	chr1D	438383751	A/C	64/322	0.0944	3.7385e-05	4.4273
TASSEL	Leaf_LL	2017	chr2A	459408364	T/G	44/370	0.0963	1.3654e-05	4.86474
TASSEL	Leaf_LL	2017	chr2B	796298063	A/G	27/213	0.1814	1.223e-05	4.91257
TASSEL	Leaf_LL	2017	chr3A	126803986	A/T	22/268	0.1381	8.2308e-05	4.08456
TASSEL	Leaf_LL	2017	chr3B	283594785	G/T	12/202	0.1823	6.169e-05	4.20979
TASSEL	Leaf_LL	2017	chr3D	52131825	A/G	44/298	0.1232	3.9854e-05	4.39953
TASSEL	Leaf_LL	2017	chr3D	418968532	G/A	111/209	0.1411	2.0799e-05	4.68196
TASSEL	Leaf_LL	2017	chr4A	455484482	C/G	33/253	0.1737	2.3808e-05	4.62328
TASSEL	Leaf_LL	2017	chr4D	374312882	C/T	86/186	0.14	8.9461e-05	4.04837
TASSEL	Leaf_LL	2017	chr5A	84981674	T/C	19/229	0.1689	7.4325e-05	4.12887
TASSEL	Leaf_LL	2017	chr5A	287147463	G/A	23/319	0.1377	2.9494e-05	4.53027
TASSEL	Leaf_LL	2017	chr5A	439322544	T/C	27/287	0.1272	6.4911e-05	4.18768
TASSEL	Leaf_LL	2017	chr5B	252362130	A/G	42/170	0.1626	9.6324e-05	4.01627
TASSEL	Leaf_LL	2017	chr5B	305049829	A/G	33/255	0.1618	2.5965e-05	4.58561
TASSEL	Leaf_LL	2017	chr6A	73495292	C/T	23/203	0.3021	1.9118e-06	5.71856
TASSEL	Leaf_LL	2017	chr6B	582394992	C/T	20/314	0.1204	4.248e-05	4.37182
TASSEL	Leaf_LL	2017	chr6B	595719777	T/A	20/292	0.1343	5.1577e-05	4.28754
TASSEL	Leaf_LL	2017	chr6D	21301211	G/A	137/277	0.1265	4.3558e-06	5.36093
TASSEL	Leaf_LL	2017	chr7A	648605623	T/C	68/294	0.1176	4.3691e-05	4.35961
TASSEL	Leaf_LL	2017	chr7B	616509359	T/C	62/308	0.1074	9.199e-05	4.03626
TASSEL	Leaf_LL	2017	chr7D	477853528	A/G	51/163	0.2219	5.6527e-05	4.24774
TASSEL	Leaf_LW	2017	chr1A	314671582	C/G	109/131	0.1596	5.8809e-05	4.23056
TASSEL	Leaf_LW	2017	chr1A	560199966	A/G	152/248	0.1073	4.9156e-05	4.30842
TASSEL	Leaf_LW	2017	chr1B	637499857	T/A	19/217	0.2119	3.2518e-05	4.48788
TASSEL	Leaf_LW	2017	chr1B	637603534	A/C	47/243	0.1934	3.2528e-06	5.48774
TASSEL	Leaf_LW	2017	chr1D	176267078	A/G	175/237	0.1001	7.2701e-05	4.13846
TASSEL	Leaf_LW	2017	chr1D	259680520	A/G	95/315	0.1048	5.5817e-05	4.25323
TASSEL	Leaf_LW	2017	chr2A	30331916	T/G	29/241	0.1988	1.7795e-05	4.7497
TASSEL	Leaf_LW	2017	chr2A	150443480	T/C	23/239	0.1779	2.5505e-05	4.59337
TASSEL	Leaf_LW	2017	chr2B	669438344	G/A	102/268	0.1212	5.3295e-05	4.27331
TASSEL	Leaf_LW	2017	chr2B	669438425	T/C	102/268	0.1212	5.3295e-05	4.27331
TASSEL	Leaf_LW	2017	chr2D	643719897	T/C	108/276	0.1435	3.0043e-06	5.52226
TASSEL	Leaf_LW	2017	chr3A	207251007	A/G	96/304	0.1281	8.9752e-06	5.04696
TASSEL	Leaf_LW	2017	chr3A	503027025	A/G	41/305	0.1348	1.9917e-05	4.70078
TASSEL	Leaf_LW	2017	chr3A	543629825	A/C	65/335	0.1066	9.2737e-05	4.03275
TASSEL	Leaf_LW	2017	chr3A	658591056	A/G	56/314	0.106	6.9643e-05	4.15712
TASSEL	Leaf_LW	2017	chr3A	700011396	A/G	32/220	0.2385	5.8025e-06	5.23638
TASSEL	Leaf_LW	2017	chr3B	542916646	G/A	52/282	0.1376	1.2343e-05	4.90858
TASSEL	Leaf_LW	2017	chr3D	264390134	T/C	62/204	0.1533	2.3107e-05	4.63626
TASSEL	Leaf_LW	2017	chr4A	727255468	T/C	49/283	0.1276	4.593e-05	4.3379
TASSEL	Leaf_LW	2017	chr4B	45753170	G/T	34/360	0.1138	3.8888e-05	4.41018
TASSEL	Leaf_LW	2017	chr4B	429422206	C/T	25/247	0.1654	1.1846e-05	4.92643
TASSEL	Leaf_LW	2017	chr4B	449229526	A/C	21/343	0.1136	7.9807e-05	4.09796
TASSEL	Leaf_LW	2017	chr5A	444856624	A/G	81/169	0.1526	5.5194e-05	4.25811
TASSEL	Leaf_LW	2017	chr5A	511363750	T/C	19/315	0.1375	1.814e-05	4.74136
TASSEL	Leaf_LW	2017	chr5B	305049829	A/G	33/255	0.1919	6.2038e-06	5.20734
TASSEL	Leaf_LW	2017	chr5B	549912876	C/T	64/326	0.1313	1.6562e-05	4.78089
TASSEL	Leaf_LW	2017	chr5D	376765170	T/C	60/244	0.1295	7.3469e-05	4.1339
TASSEL	Leaf_LW	2017	chr6A	73495292	C/T	23/203	0.1927	4.7475e-05	4.32354
TASSEL	Leaf_LW	2017	chr6A	180558578	G/A	21/399	0.0922	2.4692e-05	4.60744
TASSEL	Leaf_LW	2017	chr6A	484307568	C/T	109/299	0.1361	3.2943e-06	5.48224
TASSEL	Leaf_LW	2017	chr6A	511615619	G/A	196/204	0.1223	1.7293e-05	4.76213
TASSEL	Leaf_LW	2017	chr6B	27185787	C/T	19/319	0.0927	9.4553e-05	4.02432
TASSEL	Leaf_LW	2017	chr6B	40138052	T/C	46/262	0.1629	1.6739e-05	4.77627
TASSEL	Leaf_LW	2017	chr6D	157441881	G/C	25/393	0.1101	2.6305e-05	4.57996
TASSEL	Leaf_LW	2017	chr6D	393409741	A/T	38/274	0.1083	9.4623e-05	4.024
TASSEL	Leaf_LW	2017	chr6D	469374300	A/T	53/183	0.2094	6.2233e-06	5.20598
TASSEL	Leaf_LW	2017	chr7A	648605623	T/C	68/294	0.1856	2.4484e-07	6.61112
TASSEL	Leaf_LW	2017	chr7B	12396542	G/A	53/299	0.139	5.6534e-06	5.24769
TASSEL	Leaf_LW	2017	chr7B	616509359	T/C	62/308	0.1585	1.7737e-06	5.75112
TASSEL	Leaf_LW	2017	chr7B	704222544	G/A	149/231	0.1243	1.5544e-05	4.80844
TASSEL	Leaf_LW	2017	chr7B	704222584	T/C	71/307	0.1664	4.9128e-07	6.30867
TASSEL	Leaf_LW	2017	chr7B	706810600	A/T	38/174	0.2308	6.1199e-06	5.21326
TASSEL	Leaf_LW	2017	chr7D	4700798	G/A	56/334	0.1287	1.0969e-05	4.95983
TASSEL	Leaf_LW	2017	chr7D	8350390	T/G	101/163	0.1432	9.5355e-05	4.02066
TASSEL	Leaf_LW	2017	chr7D	235514557	T/C	70/332	0.1105	5.1202e-05	4.29071
TASSEL	Leaf_LW	2017	chr7D	495872892	C/T	83/319	0.1036	7.146e-05	4.14594
TASSEL	Leaf_LW	2017	chrUn	95772557	A/G	98/244	0.1287	5.0654e-05	4.29539
TASSEL	Culm_PH	2017	chr1A	3727939	C/G	52/340	0.0989	6.5425e-05	4.18426
TASSEL	Culm_PH	2017	chr1A	3727998	G/A	51/345	0.0991	5.3501e-05	4.27164
TASSEL	Culm_PH	2017	chr1A	7298808	T/A	153/177	0.1463	1.4775e-05	4.83047
TASSEL	Culm_PH	2017	chr1A	7298813	C/A	157/177	0.1492	1.0313e-05	4.98661
TASSEL	Culm_PH	2017	chr1A	7298884	T/C	125/209	0.1543	7.1533e-06	5.14549
TASSEL	Culm_PH	2017	chr1A	7298890	A/G	124/210	0.1556	6.5546e-06	5.18345
TASSEL	Culm_PH	2017	chr1A	9321601	C/T	71/333	0.1012	4.5381e-05	4.34313
TASSEL	Culm_PH	2017	chr1A	60291886	A/G	49/237	0.1673	7.7796e-06	5.10904
TASSEL	Culm_PH	2017	chr1A	108792879	T/G	92/282	0.1273	6.7817e-06	5.16866
TASSEL	Culm_PH	2017	chr1A	345716284	G/A	55/259	0.1144	5.8051e-05	4.23619
TASSEL	Culm_PH	2017	chr1A	364890557	C/G	58/246	0.1179	5.7324e-05	4.24166
TASSEL	Culm_PH	2017	chr1A	454040212	G/A	76/332	0.1343	2.052e-06	5.68782
TASSEL	Culm_PH	2017	chr1A	466285396	A/G	30/324	0.1522	3.1014e-07	6.50844
TASSEL	Culm_PH	2017	chr1A	558149407	T/C	42/276	0.1291	3.4884e-05	4.45737
TASSEL	Culm_PH	2017	chr1B	24738073	A/G	26/300	0.1345	1.7366e-05	4.7603
TASSEL	Culm_PH	2017	chr1B	207139469	T/A	35/379	0.109	1.4396e-05	4.84176
TASSEL	Culm_PH	2017	chr1B	279625200	T/C	24/394	0.0777	5.8965e-05	4.22941
TASSEL	Culm_PH	2017	chr1B	279625255	A/C	22/396	0.1176	9.8702e-07	6.00567
TASSEL	Culm_PH	2017	chr1B	459918653	T/C	34/302	0.1375	1.1057e-05	4.95636
TASSEL	Culm_PH	2017	chr1B	563232377	T/C	15/273	0.1355	7.0459e-05	4.15206
TASSEL	Culm_PH	2017	chr1B	573219836	C/G	27/255	0.1653	1.088e-05	4.96337
TASSEL	Culm_PH	2017	chr1D	23977406	T/C	68/348	0.0908	9.2079e-05	4.03584
TASSEL	Culm_PH	2017	chr1D	32768505	A/G	30/242	0.1429	9.9377e-06	5.00271
TASSEL	Culm_PH	2017	chr1D	52710271	T/C	37/327	0.1657	4.6443e-07	6.33308
TASSEL	Culm_PH	2017	chr1D	121400614	C/A	27/389	0.0827	3.5626e-05	4.44823
TASSEL	Culm_PH	2017	chr1D	283555468	G/A	28/362	0.1027	5.687e-05	4.24512
TASSEL	Culm_PH	2017	chr1D	293303317	A/C	94/124	0.1885	4.8437e-05	4.31482
TASSEL	Culm_PH	2017	chr1D	308936359	T/C	50/322	0.1077	5.361e-05	4.27075
TASSEL	Culm_PH	2017	chr1D	308936381	T/G	42/330	0.1311	7.2311e-06	5.1408
TASSEL	Culm_PH	2017	chr1D	308936604	T/C	50/318	0.1081	5.3163e-05	4.27439
TASSEL	Culm_PH	2017	chr1D	308936657	C/T	50/320	0.1077	5.3635e-05	4.27055
TASSEL	Culm_PH	2017	chr1D	308936658	T/A	50/322	0.1077	5.361e-05	4.27075
TASSEL	Culm_PH	2017	chr1D	308936666	T/G	50/320	0.1088	5.2933e-05	4.27627
TASSEL	Culm_PH	2017	chr1D	401918682	A/C	28/210	0.1966	1.9007e-06	5.72109
TASSEL	Culm_PH	2017	chr1D	421877290	T/C	68/218	0.1238	8.7758e-05	4.05671
TASSEL	Culm_PH	2017	chr1D	494045921	T/C	22/324	0.1178	6.3021e-06	5.20051
TASSEL	Culm_PH	2017	chr1D	495103841	G/C	71/291	0.1083	5.9115e-05	4.2283
TASSEL	Culm_PH	2017	chr2A	24127307	G/C	21/193	0.2289	3.3662e-06	5.47286
TASSEL	Culm_PH	2017	chr2A	31951469	T/C	32/326	0.1148	3.2044e-05	4.49425
TASSEL	Culm_PH	2017	chr2A	36386981	A/G	78/296	0.1041	8.953e-05	4.04803
TASSEL	Culm_PH	2017	chr2A	51903848	T/G	36/284	0.1654	1.8533e-06	5.73205
TASSEL	Culm_PH	2017	chr2A	136117802	T/C	58/296	0.1151	7.6767e-05	4.11483
TASSEL	Culm_PH	2017	chr2A	158583432	A/G	60/356	0.1425	5.907e-07	6.22863
TASSEL	Culm_PH	2017	chr2A	166755208	T/C	38/328	0.184	6.7517e-08	7.17059
TASSEL	Culm_PH	2017	chr2A	180210713	A/G	30/300	0.1531	3.9576e-06	5.40257
TASSEL	Culm_PH	2017	chr2A	199576502	A/C	41/187	0.1749	3.0791e-05	4.51158
TASSEL	Culm_PH	2017	chr2A	459011231	C/T	52/360	0.1166	7.4663e-06	5.12689
TASSEL	Culm_PH	2017	chr2A	486126109	G/A	44/204	0.179	3.4702e-05	4.45965
TASSEL	Culm_PH	2017	chr2A	606689737	A/G	127/201	0.1224	3.4802e-05	4.4584
TASSEL	Culm_PH	2017	chr2A	690735234	T/A	58/306	0.1276	1.3752e-05	4.86163
TASSEL	Culm_PH	2017	chr2A	690735302	A/G	47/327	0.1311	8.9108e-06	5.05008
TASSEL	Culm_PH	2017	chr2A	748967660	C/T	132/208	0.114	5.0069e-05	4.30043
TASSEL	Culm_PH	2017	chr2B	247385167	T/C	48/334	0.1271	5.6126e-06	5.25084
TASSEL	Culm_PH	2017	chr2B	291603427	A/G	32/388	0.0945	1.0083e-05	4.99641
TASSEL	Culm_PH	2017	chr2B	373285180	A/G	104/182	0.1452	2.9962e-05	4.52343
TASSEL	Culm_PH	2017	chr2B	568774170	A/G	42/304	0.1916	9.9935e-08	7.00028
TASSEL	Culm_PH	2017	chr2B	693850337	A/T	29/287	0.1312	2.4557e-05	4.60982
TASSEL	Culm_PH	2017	chr2B	693850338	A/C	29/285	0.1312	2.4726e-05	4.60685
TASSEL	Culm_PH	2017	chr2B	705206939	A/G	21/375	0.0941	2.1813e-05	4.66128
TASSEL	Culm_PH	2017	chr2D	14524813	A/G	22/378	0.114	1.7941e-05	4.74615
TASSEL	Culm_PH	2017	chr2D	83540772	G/A	33/283	0.1367	2.8488e-05	4.54534
TASSEL	Culm_PH	2017	chr2D	88138832	T/G	37/183	0.309	5.6329e-08	7.24927
TASSEL	Culm_PH	2017	chr2D	127726443	T/G	28/230	0.1258	3.7208e-05	4.42936
TASSEL	Culm_PH	2017	chr2D	142445184	T/G	70/336	0.0929	9.5686e-05	4.01915
TASSEL	Culm_PH	2017	chr2D	192457911	G/A	28/286	0.1448	6.4329e-06	5.19159
TASSEL	Culm_PH	2017	chr2D	205591287	T/G	52/342	0.1646	2.9504e-07	6.53012
TASSEL	Culm_PH	2017	chr2D	270841585	T/A	39/327	0.1734	4.9111e-07	6.30882
TASSEL	Culm_PH	2017	chr2D	274852748	C/T	87/333	0.1425	5.6094e-07	6.25108
TASSEL	Culm_PH	2017	chr2D	277604587	T/C	42/184	0.2101	7.7358e-06	5.11149
TASSEL	Culm_PH	2017	chr2D	286454445	A/T	76/304	0.1635	2.5898e-07	6.58673
TASSEL	Culm_PH	2017	chr2D	311698189	G/T	54/366	0.1315	1.5837e-06	5.80033
TASSEL	Culm_PH	2017	chr2D	331627366	C/A	28/200	0.1587	5.8095e-05	4.23586
TASSEL	Culm_PH	2017	chr2D	353170558	T/C	40/242	0.185	1.6103e-06	5.79309
TASSEL	Culm_PH	2017	chr2D	360774359	A/C	36/206	0.2676	7.3637e-08	7.1329
TASSEL	Culm_PH	2017	chr2D	506148137	A/C	22/234	0.1264	2.8697e-05	4.54216
TASSEL	Culm_PH	2017	chr2D	507081673	A/C	36/380	0.1275	3.8257e-07	6.41729
TASSEL	Culm_PH	2017	chr2D	546930217	T/C	29/373	0.1064	2.9433e-05	4.53117
TASSEL	Culm_PH	2017	chr2D	622348790	C/A	45/363	0.1588	1.5295e-07	6.81545
TASSEL	Culm_PH	2017	chr2D	631562214	T/G	39/339	0.1209	1.6282e-05	4.78829
TASSEL	Culm_PH	2017	chr2D	640233080	T/C	41/213	0.1795	2.6368e-06	5.57892
TASSEL	Culm_PH	2017	chr3A	566903118	T/A	30/302	0.1105	5.8283e-05	4.23446
TASSEL	Culm_PH	2017	chr3A	639501486	A/G	63/151	0.1646	5.9886e-05	4.22267
TASSEL	Culm_PH	2017	chr3A	641330994	T/C	55/175	0.173	5.22e-05	4.28233
TASSEL	Culm_PH	2017	chr3A	727471279	A/C	40/380	0.0958	5.0127e-05	4.29993
TASSEL	Culm_PH	2017	chr3B	17903340	G/T	35/325	0.148	1.1895e-06	5.92464
TASSEL	Culm_PH	2017	chr3B	22170959	A/G	40/226	0.1297	1.3832e-05	4.85912
TASSEL	Culm_PH	2017	chr3B	75725060	T/C	41/173	0.1573	3.4104e-05	4.46719
TASSEL	Culm_PH	2017	chr3B	126590285	T/C	38/352	0.0905	2.7413e-05	4.56204
TASSEL	Culm_PH	2017	chr3B	264468364	T/C	24/254	0.1457	3.2253e-06	5.49143
TASSEL	Culm_PH	2017	chr3B	301780954	G/T	41/307	0.1666	4.4327e-07	6.35333
TASSEL	Culm_PH	2017	chr3B	301780962	A/T	45/307	0.1233	1.3695e-05	4.86344
TASSEL	Culm_PH	2017	chr3B	470601085	C/T	43/183	0.2058	5.8987e-06	5.22924
TASSEL	Culm_PH	2017	chr3B	636135542	G/C	47/255	0.1991	2.3218e-07	6.63418
TASSEL	Culm_PH	2017	chr3B	818747041	T/C	33/217	0.1624	6.2738e-05	4.20247
TASSEL	Culm_PH	2017	chr3B	821689407	T/A	37/229	0.1595	1.2868e-05	4.89049
TASSEL	Culm_PH	2017	chr3D	7536502	C/T	28/294	0.1688	2.2147e-07	6.65469
TASSEL	Culm_PH	2017	chr3D	59780091	G/A	90/274	0.1198	1.7485e-05	4.75733
TASSEL	Culm_PH	2017	chr3D	101562267	A/G	44/218	0.1503	4.6728e-05	4.33042
TASSEL	Culm_PH	2017	chr3D	103375537	T/C	37/229	0.2161	4.9936e-07	6.30159
TASSEL	Culm_PH	2017	chr3D	177777230	T/C	25/245	0.196	1.2183e-06	5.91425
TASSEL	Culm_PH	2017	chr3D	385471067	G/T	24/260	0.1118	7.0033e-05	4.1547
TASSEL	Culm_PH	2017	chr3D	427194741	A/G	30/200	0.1756	1.3138e-05	4.88147
TASSEL	Culm_PH	2017	chr3D	460296806	A/G	25/339	0.1646	3.165e-07	6.49963
TASSEL	Culm_PH	2017	chr3D	481655982	A/G	27/383	0.1322	2.6652e-07	6.57427
TASSEL	Culm_PH	2017	chr3D	485060042	T/C	50/316	0.1614	5.0611e-07	6.29576
TASSEL	Culm_PH	2017	chr3D	487243882	T/C	45/357	0.0983	5.4383e-05	4.26454
TASSEL	Culm_PH	2017	chr3D	500554020	T/C	36/180	0.1811	6.7639e-05	4.1698
TASSEL	Culm_PH	2017	chr3D	511834204	C/G	49/345	0.1105	2.2561e-05	4.64664
TASSEL	Culm_PH	2017	chr3D	583295255	C/G	41/223	0.1408	2.906e-05	4.5367
TASSEL	Culm_PH	2017	chr3D	608428133	T/C	32/228	0.2396	2.824e-07	6.54914
TASSEL	Culm_PH	2017	chr4A	56267183	G/A	43/295	0.1434	1.1326e-05	4.94592
TASSEL	Culm_PH	2017	chr4A	56267261	T/C	23/315	0.155	4.8302e-06	5.31603
TASSEL	Culm_PH	2017	chr4A	117891441	C/T	47/333	0.1172	1.7208e-05	4.76427
TASSEL	Culm_PH	2017	chr4A	257100658	A/G	76/302	0.1926	2.9213e-08	7.53442
TASSEL	Culm_PH	2017	chr4A	521284738	C/A	14/250	0.154	3.5081e-06	5.45493
TASSEL	Culm_PH	2017	chr4A	626074068	G/A	24/226	0.2301	3.2292e-07	6.49091
TASSEL	Culm_PH	2017	chr4A	647274942	G/C	56/284	0.1346	6.9247e-06	5.1596
TASSEL	Culm_PH	2017	chr4A	648671405	T/C	20/328	0.1213	2.1889e-05	4.65977
TASSEL	Culm_PH	2017	chr4A	674443412	A/G	31/305	0.1391	4.4381e-06	5.3528
TASSEL	Culm_PH	2017	chr4A	713116636	T/A	29/261	0.1666	2.5194e-06	5.5987
TASSEL	Culm_PH	2017	chr4A	730099182	A/G	30/388	0.0778	5.8976e-05	4.22932
TASSEL	Culm_PH	2017	chr4B	66822042	T/C	95/321	0.0818	3.811e-05	4.41896
TASSEL	Culm_PH	2017	chr4B	232112577	T/C	64/304	0.1311	1.4805e-05	4.82959
TASSEL	Culm_PH	2017	chr4B	437108200	T/C	71/253	0.2727	1.1768e-09	8.9293
TASSEL	Culm_PH	2017	chr4B	568407481	T/G	44/184	0.2071	7.4489e-07	6.12791
TASSEL	Culm_PH	2017	chr4B	590853888	A/G	30/266	0.1956	3.3851e-07	6.47043
TASSEL	Culm_PH	2017	chr4B	594444618	A/T	63/325	0.1561	6.4656e-07	6.18939
TASSEL	Culm_PH	2017	chr4B	609512171	C/A	47/303	0.1376	3.3604e-05	4.47361
TASSEL	Culm_PH	2017	chr4B	653496715	T/C	16/208	0.1815	2.9399e-05	4.53167
TASSEL	Culm_PH	2017	chr4B	660144176	T/C	51/337	0.1043	7.5652e-05	4.12118
TASSEL	Culm_PH	2017	chr4D	102150184	G/T	60/336	0.1544	3.3815e-07	6.47089
TASSEL	Culm_PH	2017	chr4D	107674368	A/G	28/246	0.2361	4.2536e-08	7.37124
TASSEL	Culm_PH	2017	chr4D	203712595	T/C	46/298	0.161	1.3072e-06	5.88366
TASSEL	Culm_PH	2017	chr4D	267651848	T/C	51/361	0.1069	2.151e-05	4.66736
TASSEL	Culm_PH	2017	chr4D	317117722	T/C	60/264	0.1456	5.4545e-06	5.26325
TASSEL	Culm_PH	2017	chr4D	335041548	A/T	33/225	0.2102	1.5675e-06	5.80479
TASSEL	Culm_PH	2017	chr4D	342547970	T/C	44/354	0.1104	2.404e-05	4.61907
TASSEL	Culm_PH	2017	chr4D	343561315	G/A	35/295	0.1985	1.0952e-07	6.96051
TASSEL	Culm_PH	2017	chr4D	378214512	G/T	21/391	0.1011	7.0976e-06	5.14889
TASSEL	Culm_PH	2017	chr4D	478519658	G/T	61/197	0.178	1.0318e-05	4.9864
TASSEL	Culm_PH	2017	chr5A	26753524	A/G	78/290	0.1004	9.7572e-05	4.01067
TASSEL	Culm_PH	2017	chr5A	138059127	G/A	15/197	0.1632	9.0767e-05	4.04207
TASSEL	Culm_PH	2017	chr5A	306177884	A/G	94/278	0.0984	9.0816e-05	4.04184
TASSEL	Culm_PH	2017	chr5A	360000708	T/C	14/232	0.145	2.9587e-05	4.5289
TASSEL	Culm_PH	2017	chr5A	377323376	C/T	38/372	0.093	8.4512e-05	4.07308
TASSEL	Culm_PH	2017	chr5A	437288583	T/C	37/277	0.1595	2.5999e-06	5.58504
TASSEL	Culm_PH	2017	chr5A	584552171	A/T	85/309	0.1419	2.1483e-06	5.66791
TASSEL	Culm_PH	2017	chr5A	667036235	T/C	52/272	0.1369	2.4005e-05	4.6197
TASSEL	Culm_PH	2017	chr5B	53240092	C/G	19/313	0.1414	9.3941e-06	5.02714
TASSEL	Culm_PH	2017	chr5B	113679319	A/T	50/218	0.163	5.7313e-06	5.24175
TASSEL	Culm_PH	2017	chr5B	158790670	G/A	62/342	0.0948	6.4189e-05	4.19254
TASSEL	Culm_PH	2017	chr5B	223200256	T/C	42/338	0.1072	5.2128e-05	4.28293
TASSEL	Culm_PH	2017	chr5B	224640410	G/C	36/318	0.1249	1.3942e-05	4.85567
TASSEL	Culm_PH	2017	chr5B	303237072	A/G	30/224	0.1582	6.513e-05	4.18622
TASSEL	Culm_PH	2017	chr5B	429137117	A/G	26/376	0.1185	1.1667e-05	4.93304
TASSEL	Culm_PH	2017	chr5D	56797190	T/C	42/348	0.1711	9.0221e-08	7.04469
TASSEL	Culm_PH	2017	chr5D	56797191	G/T	41/349	0.1373	1.7964e-06	5.7456
TASSEL	Culm_PH	2017	chr5D	56797480	T/G	66/320	0.1435	1.0584e-06	5.97535
TASSEL	Culm_PH	2017	chr5D	106819320	A/G	29/343	0.1124	3.157e-05	4.50073
TASSEL	Culm_PH	2017	chr5D	108451437	A/C	43/377	0.1236	3.3548e-06	5.47433
TASSEL	Culm_PH	2017	chr5D	116001193	A/G	50/356	0.1305	2.5264e-06	5.5975
TASSEL	Culm_PH	2017	chr5D	232168720	G/C	26/314	0.11	9.2642e-05	4.03319
TASSEL	Culm_PH	2017	chr5D	243556318	T/A	46/364	0.0968	5.7095e-05	4.2434
TASSEL	Culm_PH	2017	chr5D	298718014	G/A	24/216	0.1489	1.4888e-05	4.82716
TASSEL	Culm_PH	2017	chr5D	345081957	T/A	43/191	0.2372	6.2252e-07	6.20585
TASSEL	Culm_PH	2017	chr5D	350688859	A/G	66/348	0.0947	5.7097e-05	4.24339
TASSEL	Culm_PH	2017	chr5D	429806417	C/T	21/257	0.2123	5.2674e-07	6.2784
TASSEL	Culm_PH	2017	chr5D	431236160	C/T	24/336	0.1294	1.7383e-05	4.75988
TASSEL	Culm_PH	2017	chr5D	431236163	C/T	20/338	0.1679	8.6333e-07	6.06382
TASSEL	Culm_PH	2017	chr5D	431236165	G/C	23/337	0.1266	2.1814e-05	4.66126
TASSEL	Culm_PH	2017	chr5D	494646937	T/C	15/253	0.16	1.92e-05	4.7167
TASSEL	Culm_PH	2017	chr5D	507383537	G/C	48/372	0.0972	4.3815e-05	4.35838
TASSEL	Culm_PH	2017	chr6A	13436476	T/C	20/230	0.142	2.7889e-05	4.55457
TASSEL	Culm_PH	2017	chr6A	178884188	A/T	62/242	0.1236	6.4634e-05	4.18954
TASSEL	Culm_PH	2017	chr6A	496553493	A/C	43/277	0.1789	2.3908e-07	6.62146
TASSEL	Culm_PH	2017	chr6A	496553504	A/G	60/256	0.1301	1.2801e-05	4.89276
TASSEL	Culm_PH	2017	chr6A	501481696	T/C	88/306	0.1147	1.6163e-05	4.79148
TASSEL	Culm_PH	2017	chr6A	502829796	A/C	26/204	0.1322	4.7131e-05	4.32669
TASSEL	Culm_PH	2017	chr6A	558975097	G/A	68/160	0.1466	8.1062e-05	4.09118
TASSEL	Culm_PH	2017	chr6A	562954857	C/T	63/305	0.1734	1.7391e-07	6.75968
TASSEL	Culm_PH	2017	chr6A	607057899	T/C	20/206	0.2099	7.7596e-07	6.11016
TASSEL	Culm_PH	2017	chr6A	607058648	A/G	56/282	0.1768	2.2347e-07	6.65078
TASSEL	Culm_PH	2017	chr6A	609886463	T/C	72/306	0.174	7.8485e-08	7.10521
TASSEL	Culm_PH	2017	chr6B	199077510	A/T	39/185	0.2467	1.4758e-06	5.83097
TASSEL	Culm_PH	2017	chr6B	311042565	G/A	40/290	0.216	3.2918e-08	7.48257
TASSEL	Culm_PH	2017	chr6B	413742076	G/A	73/261	0.1169	8.1887e-05	4.08679
TASSEL	Culm_PH	2017	chr6B	445342657	T/G	63/317	0.1953	3.6302e-08	7.44007
TASSEL	Culm_PH	2017	chr6B	513307112	A/G	31/317	0.1685	5.3345e-07	6.27291
TASSEL	Culm_PH	2017	chr6B	600615670	A/G	61/173	0.1975	1.3547e-05	4.86816
TASSEL	Culm_PH	2017	chr6B	683576854	T/C	38/334	0.1439	2.6271e-06	5.58052
TASSEL	Culm_PH	2017	chr6D	3809437	G/A	40/224	0.1525	2.334e-05	4.6319
TASSEL	Culm_PH	2017	chr6D	7032926	G/A	19/345	0.1438	6.8714e-06	5.16295
TASSEL	Culm_PH	2017	chr6D	18860428	G/T	44/276	0.1395	1.5805e-05	4.80121
TASSEL	Culm_PH	2017	chr6D	18860756	A/C	22/298	0.1135	2.6075e-05	4.58378
TASSEL	Culm_PH	2017	chr6D	155227157	G/A	44/300	0.145	5.7304e-07	6.24182
TASSEL	Culm_PH	2017	chr6D	210394109	A/G	48/344	0.111	2.6093e-05	4.58348
TASSEL	Culm_PH	2017	chr6D	271307071	C/T	92/166	0.139	7.1439e-05	4.14606
TASSEL	Culm_PH	2017	chr6D	276114315	G/C	35/311	0.1257	1.4308e-05	4.84442
TASSEL	Culm_PH	2017	chr6D	296707184	A/T	58/284	0.1467	3.6044e-07	6.44317
TASSEL	Culm_PH	2017	chr6D	318401027	T/C	23/361	0.0872	3.481e-05	4.4583
TASSEL	Culm_PH	2017	chr6D	337314733	A/G	55/331	0.1056	4.54e-05	4.34294
TASSEL	Culm_PH	2017	chr6D	352823666	T/C	30/234	0.2094	1.0753e-06	5.96847
TASSEL	Culm_PH	2017	chr6D	439727192	T/C	32/324	0.1601	1.8287e-06	5.73786
TASSEL	Culm_PH	2017	chr6D	451157525	A/C	38/338	0.1529	8.8112e-07	6.05496
TASSEL	Culm_PH	2017	chr6D	473077591	A/G	112/240	0.1155	3.3907e-05	4.46971
TASSEL	Culm_PH	2017	chr7A	7766838	A/G	46/326	0.1471	1.9438e-06	5.71135
TASSEL	Culm_PH	2017	chr7A	55118725	T/G	55/311	0.1105	5.4174e-05	4.26621
TASSEL	Culm_PH	2017	chr7A	55118791	T/C	37/329	0.142	3.9476e-06	5.40367
TASSEL	Culm_PH	2017	chr7A	105597052	G/A	32/372	0.0958	1.0854e-05	4.96441
TASSEL	Culm_PH	2017	chr7A	404210288	A/C	30/204	0.2122	3.5472e-07	6.45011
TASSEL	Culm_PH	2017	chr7A	717069914	C/T	17/281	0.1255	5.9655e-05	4.22435
TASSEL	Culm_PH	2017	chr7B	9128479	A/G	38/228	0.2015	1.1485e-06	5.93987
TASSEL	Culm_PH	2017	chr7B	78128085	A/G	23/257	0.195	1.4577e-06	5.83633
TASSEL	Culm_PH	2017	chr7B	150526300	C/A	73/327	0.0996	5.7091e-05	4.24343
TASSEL	Culm_PH	2017	chr7B	283619483	T/A	48/214	0.1214	2.365e-05	4.62617
TASSEL	Culm_PH	2017	chr7B	315615334	T/C	23/369	0.1037	4.7121e-05	4.32679
TASSEL	Culm_PH	2017	chr7B	315615343	A/G	22/370	0.0987	7.464e-05	4.12703
TASSEL	Culm_PH	2017	chr7B	374009892	A/G	24/222	0.1601	3.1185e-05	4.50605
TASSEL	Culm_PH	2017	chr7B	418731990	T/A	16/198	0.1913	3.0346e-05	4.5179
TASSEL	Culm_PH	2017	chr7B	418731991	A/T	14/206	0.1892	2.4597e-05	4.60912
TASSEL	Culm_PH	2017	chr7B	418731999	T/C	22/212	0.2024	8.0731e-06	5.09296
TASSEL	Culm_PH	2017	chr7B	418732003	T/A	17/219	0.1722	2.7429e-05	4.56179
TASSEL	Culm_PH	2017	chr7B	533490882	T/C	26/240	0.152	2.5356e-05	4.59592
TASSEL	Culm_PH	2017	chr7B	580705960	A/C	55/249	0.1339	4.2413e-05	4.3725
TASSEL	Culm_PH	2017	chr7B	660235491	T/C	35/297	0.16	1.4051e-06	5.85229
TASSEL	Culm_PH	2017	chr7B	735514655	A/G	50/256	0.125	5.3318e-05	4.27313
TASSEL	Culm_PH	2017	chr7D	1213513	T/C	21/317	0.1081	6.4178e-05	4.19261
TASSEL	Culm_PH	2017	chr7D	1213522	A/G	21/317	0.1081	6.4178e-05	4.19261
TASSEL	Culm_PH	2017	chr7D	17809360	A/T	51/215	0.1715	1.2561e-05	4.90098
TASSEL	Culm_PH	2017	chr7D	20605141	T/G	33/215	0.1846	2.0938e-05	4.67906
TASSEL	Culm_PH	2017	chr7D	27243976	T/G	49/235	0.1909	9.428e-07	6.02558
TASSEL	Culm_PH	2017	chr7D	88726915	A/G	17/203	0.2091	2.3066e-05	4.63703
TASSEL	Culm_PH	2017	chr7D	98203657	T/C	36/242	0.1426	1.6706e-05	4.77713
TASSEL	Culm_PH	2017	chr7D	151321251	A/C	39/361	0.1056	4.9534e-05	4.3051
TASSEL	Culm_PH	2017	chr7D	275811756	A/G	65/149	0.1587	4.1927e-05	4.37751
TASSEL	Culm_PH	2017	chr7D	375113381	G/T	36/368	0.0762	9.1741e-05	4.03744
TASSEL	Culm_PH	2017	chr7D	447133271	A/G	55/229	0.1432	2.6842e-05	4.57119
TASSEL	Culm_PH	2017	chr7D	453669624	T/C	22/228	0.1375	3.3967e-05	4.46894
TASSEL	Culm_PH	2017	chr7D	485662015	T/C	107/297	0.0969	6.5038e-05	4.18683
TASSEL	Culm_PH	2017	chr7D	585289427	C/A	39/337	0.1395	5.8566e-06	5.23235
TASSEL	Culm_PH	2017	chr7D	606321235	T/C	38/198	0.1868	5.7558e-06	5.23989
TASSEL	Culm_PH	2017	chrUn	28853809	T/C	25/241	0.1486	6.2946e-05	4.20103
TASSEL	Culm_PH	2017	chrUn	69358599	A/T	58/316	0.145	2.0002e-06	5.69893
TASSEL	Culm_PH	2017	chrUn	95772557	A/G	98/244	0.1191	2.8823e-05	4.54026
TASSEL	Culm_PH	2017	chrUn	100240845	G/A	31/375	0.0783	6.1691e-05	4.20978
TASSEL	Culm_PH	2017	chrUn	362329745	G/T	44/352	0.0943	9.4295e-05	4.02551
TASSEL	Culm_CD	2017	chr1B	689471687	A/G	24/246	0.149	4.0336e-05	4.39431
TASSEL	Culm_CD	2017	chr1D	33842296	T/C	86/312	0.1198	1.008e-05	4.99654
TASSEL	Culm_CD	2017	chr3A	65470307	G/A	191/229	0.0981	5.8287e-05	4.23443
TASSEL	Culm_CD	2017	chr3D	64486969	A/G	25/357	0.0959	2.605e-05	4.58419
TASSEL	Culm_CD	2017	chr4A	93504674	T/G	63/283	0.1147	8.6773e-05	4.06162
TASSEL	Culm_CD	2017	chr4A	648671405	T/C	20/328	0.1254	9.2748e-05	4.0327
TASSEL	Culm_CD	2017	chr5D	168767312	T/C	40/376	0.0782	8.0604e-05	4.09364
TASSEL	Culm_CD	2017	chr6A	32741099	C/T	169/213	0.0992	8.7607e-05	4.05746
TASSEL	Culm_CD	2017	chr6B	329656568	A/G	39/381	0.0784	7.4137e-05	4.12996
TASSEL	Culm_CD	2017	chr6D	318401027	T/C	23/361	0.0897	4.4642e-05	4.35026
TASSEL	Culm_CD	2017	chr7A	323472403	T/C	45/349	0.0843	8.1524e-05	4.08871
TASSEL	Culm_TN	2017	chr1A	182116645	A/G	21/197	0.1769	5.4916e-05	4.2603
TASSEL	Culm_TN	2017	chr1D	11472531	T/C	17/299	0.1336	1.7121e-05	4.76647
TASSEL	Culm_TN	2017	chr2D	568404543	G/A	12/222	0.1676	4.1275e-05	4.38431
TASSEL	Culm_TN	2017	chr3A	646563805	A/C	77/327	0.1333	2.5126e-06	5.59988
TASSEL	Culm_TN	2017	chr3D	523904271	A/G	12/224	0.2286	1.3956e-06	5.85524
TASSEL	Culm_TN	2017	chr5A	41709545	A/T	18/196	0.1968	1.6195e-05	4.79062
TASSEL	Culm_CN	2017	chr1A	7803503	G/T	17/297	0.1914	5.9721e-05	4.22387
TASSEL	Culm_CN	2017	chr2A	358434794	T/G	14/204	0.2792	4.9723e-05	4.30344
TASSEL	Culm_CN	2017	chr3A	353790791	A/G	83/291	0.2138	3.9873e-06	5.39932
TASSEL	Culm_CN	2017	chr5B	53240092	C/G	19/313	0.1825	6.3148e-05	4.19964
TASSEL	Culm_CN	2017	chr5D	420332045	T/C	22/334	0.1622	9.917e-05	4.00362
TASSEL	Culm_CN	2017	chr6B	384804023	A/G	13/233	0.2543	2.3068e-05	4.63699
TASSEL	Culm_CN	2017	chr6D	37680159	C/T	116/162	0.1754	5.8959e-05	4.22945
TASSEL	Culm_CN	2017	chr6D	118968322	T/C	86/228	0.1804	8.6295e-05	4.06401
TASSEL	Culm_CN	2017	chr7A	120871878	T/G	16/272	0.205	6.445e-05	4.19078
TASSEL	Culm_CN	2017	chr7B	461662922	A/G	17/279	0.1993	3.3915e-05	4.46961
TASSEL	Culm_CN	2017	chr7D	52490957	A/G	53/325	0.1729	2.7806e-05	4.55586
TASSEL	Culm_CN	2017	chr7D	258970838	A/G	21/355	0.1726	2.5212e-05	4.59839
TASSEL	Culm_CN	2017	chr7D	602272048	T/C	22/338	0.153	9.2792e-05	4.03249
TASSEL	Seed_LS	2017	chr1B	195029427	T/C	14/204	0.1613	4.37e-05	4.35952
TASSEL	Seed_LS	2017	chr1D	228279748	A/T	13/215	0.1563	6.5014e-05	4.18699
TASSEL	Seed_LS	2017	chr1D	401013417	A/T	23/275	0.1641	5.101e-06	5.29234
TASSEL	Seed_LS	2017	chr2A	100823651	A/T	19/361	0.1363	1.531e-05	4.81502
TASSEL	Seed_LS	2017	chr2A	233479586	A/C	25/375	0.1469	1.0576e-06	5.97568
TASSEL	Seed_LS	2017	chr2A	459489293	A/G	29/295	0.1124	7.6816e-05	4.11455
TASSEL	Seed_LS	2017	chr2A	459489323	G/A	24/300	0.1185	6.3715e-05	4.19576
TASSEL	Seed_LS	2017	chr2B	359872671	A/G	15/233	0.1529	4.1375e-05	4.38326
TASSEL	Seed_LS	2017	chr2D	119651074	A/G	18/198	0.2416	8.4125e-07	6.07507
TASSEL	Seed_LS	2017	chr2D	157789955	T/C	22/192	0.1636	5.6738e-05	4.24613
TASSEL	Seed_LS	2017	chr2D	202066654	A/G	25/295	0.1331	4.8926e-05	4.31046
TASSEL	Seed_LS	2017	chr3B	206174008	C/T	13/247	0.148	7.7972e-05	4.10806
TASSEL	Seed_LS	2017	chr3B	260660821	A/G	16/230	0.1426	9.328e-05	4.03021
TASSEL	Seed_LS	2017	chr3B	684038634	A/G	30/342	0.1046	6.8874e-05	4.16194
TASSEL	Seed_LS	2017	chr3D	51869031	A/G	24/246	0.1483	9.0223e-05	4.04468
TASSEL	Seed_LS	2017	chr3D	235984422	A/G	29/273	0.148	1.8274e-05	4.73817
TASSEL	Seed_LS	2017	chr3D	244185679	G/A	26/252	0.1425	8.4979e-05	4.07069
TASSEL	Seed_LS	2017	chr3D	560056001	G/T	13/209	0.1604	9.8072e-05	4.00845
TASSEL	Seed_LS	2017	chr3D	560056013	A/T	26/200	0.2049	9.2494e-06	5.03389
TASSEL	Seed_LS	2017	chr3D	560056041	A/G	22/204	0.2118	6.534e-06	5.18482
TASSEL	Seed_LS	2017	chr3D	560056066	G/T	24/198	0.2029	1.2074e-05	4.91815
TASSEL	Seed_LS	2017	chr3D	560056070	C/T	24/200	0.1975	1.9036e-05	4.72042
TASSEL	Seed_LS	2017	chr3D	560056073	C/T	24/200	0.2343	2.4704e-06	5.60723
TASSEL	Seed_LS	2017	chr3D	560056076	C/T	25/199	0.2202	4.9049e-06	5.30937
TASSEL	Seed_LS	2017	chr3D	560056113	A/G	25/199	0.2202	4.9049e-06	5.30937
TASSEL	Seed_LS	2017	chr4D	248563060	C/A	25/213	0.1335	9.8434e-05	4.00685
TASSEL	Seed_LS	2017	chr5B	382797584	A/G	12/200	0.1508	6.9907e-05	4.15548
TASSEL	Seed_LS	2017	chr5B	581689993	T/C	13/235	0.1754	3.1859e-05	4.49677
TASSEL	Seed_LS	2017	chr5B	700951296	G/T	27/281	0.1266	4.0094e-05	4.39692
TASSEL	Seed_LS	2017	chr5D	200508537	T/C	12/226	0.1866	2.2294e-05	4.65181
TASSEL	Seed_LS	2017	chr5D	246019196	T/C	19/297	0.1283	7.0032e-05	4.1547
TASSEL	Seed_LS	2017	chr5D	246019333	A/C	17/281	0.1339	6.6406e-05	4.17779
TASSEL	Seed_LS	2017	chr5D	509567841	G/C	17/221	0.1765	4.9604e-05	4.30448
TASSEL	Seed_LS	2017	chr5D	509567876	C/G	19/219	0.1756	5.1078e-05	4.29177
TASSEL	Seed_LS	2017	chr5D	509567891	G/C	19/221	0.1755	5.0584e-05	4.29599
TASSEL	Seed_LS	2017	chr5D	509567908	A/G	19/221	0.1755	5.0584e-05	4.29599
TASSEL	Seed_LS	2017	chr5D	514854042	C/G	40/212	0.162	1.7347e-05	4.76078
TASSEL	Seed_LS	2017	chr6D	106458409	A/C	28/366	0.1133	2.179e-05	4.66174
TASSEL	Seed_LS	2017	chr6D	106459673	T/C	16/286	0.1423	2.2191e-05	4.65382
TASSEL	Seed_LS	2017	chr6D	153455687	T/C	86/328	0.1034	3.4639e-05	4.46043
TASSEL	Seed_LS	2017	chr7A	323472407	A/T	166/246	0.0994	5.1488e-05	4.28829
TASSEL	Seed_LS	2017	chr7A	323472445	A/G	28/370	0.1042	4.0775e-05	4.38961
TASSEL	Seed_LS	2017	chr7D	14807332	T/C	24/238	0.1708	3.9309e-05	4.40551
TASSEL	Seed_LS	2017	chr7D	256779454	A/G	18/294	0.1357	3.4835e-05	4.45798
TASSEL	Seed_LS	2017	chrUn	28373838	T/C	20/266	0.1552	2.9854e-05	4.525
TASSEL	Seed_WS	2017	chr2D	345904162	T/C	16/284	0.1026	8.3173e-05	4.08002
TASSEL	Seed_WS	2017	chr4B	496543351	T/G	24/338	0.113	8.2986e-05	4.081
TASSEL	Seed_WS	2017	chr5B	409241049	G/A	96/234	0.1163	7.9912e-05	4.09739
TASSEL	Seed_WS	2017	chr5D	438757356	G/A	17/231	0.168	2.8757e-05	4.54126
TASSEL	Seed_WS	2017	chr6B	525158296	T/G	44/274	0.133	6.4549e-05	4.19011
TASSEL	Seed_WS	2017	chr6D	178705528	C/A	13/203	0.173	8.1399e-05	4.08938
TASSEL	Seed_WS	2017	chr6D	178705553	T/C	13/203	0.173	8.1399e-05	4.08938
TASSEL	Seed_SW1	2017	chr7D	99462031	T/C	103/253	0.1299	2.1808e-05	4.66138
TASSEL	Leaf_FLL	2018	chr1B	428633951	A/G	41/299	0.1789	7.9032e-05	4.1022
TASSEL	Leaf_FLL	2018	chr1D	8727482	T/C	113/237	0.1641	4.9993e-05	4.30109
TASSEL	Leaf_FLL	2018	chr1D	70577087	T/G	35/185	0.2713	5.6887e-05	4.24499
TASSEL	Leaf_FLL	2018	chr1D	385927409	C/T	23/319	0.1598	1.5531e-05	4.8088
TASSEL	Leaf_FLL	2018	chr2B	793376522	A/G	22/226	0.306	1.915e-05	4.71783
TASSEL	Leaf_FLL	2018	chr3A	550645186	T/C	17/283	0.1921	7.8274e-05	4.10638
TASSEL	Leaf_FLL	2018	chr3A	723743462	A/G	19/345	0.1287	6.2275e-05	4.20569
TASSEL	Leaf_FLL	2018	chr4B	494632986	T/C	82/304	0.155	8.7644e-05	4.05728
TASSEL	Leaf_FLL	2018	chr4B	653694607	C/T	35/343	0.1603	8.7423e-05	4.05837
TASSEL	Leaf_FLL	2018	chr4D	62904998	C/T	40/310	0.1883	2.6462e-05	4.57738
TASSEL	Leaf_FLL	2018	chr6D	448083139	T/C	129/273	0.1625	2.9761e-05	4.52635
TASSEL	Leaf_FLL	2018	chr6D	448083370	A/G	126/276	0.1794	1.1004e-05	4.95845
TASSEL	Leaf_FLL	2018	chr7D	313766423	T/C	13/229	0.2653	6.1212e-05	4.21316
TASSEL	Leaf_FLW	2018	chr1D	11479671	G/C	46/330	0.1363	3.0826e-05	4.51108
TASSEL	Leaf_FLW	2018	chr1D	11479766	C/T	45/325	0.1812	1.2957e-05	4.8875
TASSEL	Leaf_FLW	2018	chr2D	498375676	T/C	46/252	0.1821	3.5713e-05	4.44717
TASSEL	Leaf_FLW	2018	chr5B	426474249	A/G	21/207	0.2613	8.8304e-05	4.05402
TASSEL	Leaf_FLW	2018	chr5D	58938982	T/C	23/357	0.1372	4.5291e-05	4.34399
TASSEL	Culm_PH	2018	chr2D	5401393	A/G	48/172	0.2481	7.3218e-05	4.13538
TASSEL	Culm_PH	2018	chr2D	5401418	C/A	48/176	0.246	7.3248e-05	4.1352
TASSEL	Culm_PH	2018	chr2D	5401447	C/T	47/177	0.246	7.3248e-05	4.1352
TASSEL	Culm_PH	2018	chr3B	2078742	A/G	11/199	0.199	4.8566e-05	4.31367
TASSEL	Culm_PH	2018	chr4A	80134459	G/T	44/376	0.1074	9.3315e-05	4.03005
TASSEL	Culm_PH	2018	chr4B	398775384	T/C	27/197	0.2732	1.5495e-05	4.80981
TASSEL	Culm_PH	2018	chr5B	18075218	T/C	18/304	0.1665	8.7649e-05	4.05725
TASSEL	Culm_PH	2018	chr6B	503614795	A/G	27/257	0.198	7.1141e-05	4.14788
TASSEL	Culm_PH	2018	chr6D	4542486	A/G	30/190	0.2044	8.3569e-05	4.07795
TASSEL	Culm_PH	2018	chr6D	4542492	A/G	29/191	0.2007	9.7281e-05	4.01197
TASSEL	Culm_PH	2018	chr6D	378425315	T/G	155/265	0.1096	8.0112e-05	4.0963
TASSEL	Culm_PH	2018	chr7B	425087397	A/C	60/164	0.2256	3.5755e-05	4.44666
TASSEL	Culm_CD	2018	chr1A	535110087	A/G	44/318	0.1132	8.3361e-05	4.07904
TASSEL	Culm_CD	2018	chr1D	158988765	A/G	71/329	0.1502	3.0415e-06	5.51691
TASSEL	Culm_CD	2018	chr2B	607239343	A/G	119/253	0.1198	7.2208e-05	4.14141
TASSEL	Culm_CD	2018	chr3A	519148955	C/G	55/191	0.207	7.8881e-05	4.10303
TASSEL	Culm_CD	2018	chr3D	209742245	A/C	117/291	0.1194	2.8197e-05	4.5498
TASSEL	Culm_CD	2018	chr4D	495075339	A/C	28/312	0.1462	2.646e-05	4.57741
TASSEL	Culm_CD	2018	chr4D	508460640	A/G	18/200	0.2028	7.0987e-05	4.14882
TASSEL	Culm_CD	2018	chr5D	521555552	C/A	18/276	0.1521	7.9635e-05	4.0989
TASSEL	Culm_CD	2018	chr6B	716556868	T/C	105/291	0.1113	9.8555e-06	5.00632
TASSEL	Culm_CD	2018	chr7B	331142868	C/A	66/162	0.2349	5.3948e-05	4.26802
TASSEL	Culm_TN	2018	chr1B	150226495	T/C	105/301	0.1541	4.7437e-06	5.32388
TASSEL	Culm_TN	2018	chr1B	689371565	C/T	202/206	0.118	7.4067e-06	5.13038
TASSEL	Culm_TN	2018	chr1D	2327554	T/C	14/214	0.1916	8.7212e-05	4.05942
TASSEL	Culm_TN	2018	chr1D	96379306	A/G	29/391	0.1235	2.4778e-05	4.60593
TASSEL	Culm_TN	2018	chr1D	134074395	A/G	35/207	0.2203	1.2309e-05	4.90978
TASSEL	Culm_TN	2018	chr1D	256080467	G/A	14/252	0.1701	2.6962e-05	4.56925
TASSEL	Culm_TN	2018	chr1D	256080485	A/G	14/260	0.1657	2.772e-05	4.55721
TASSEL	Culm_TN	2018	chr1D	293384937	A/C	28/296	0.1885	5.9454e-06	5.22582
TASSEL	Culm_TN	2018	chr1D	293384998	A/G	31/293	0.1518	7.2207e-05	4.14142
TASSEL	Culm_TN	2018	chr1D	293385002	T/C	38/286	0.1681	2.792e-05	4.55408
TASSEL	Culm_TN	2018	chr1D	293385013	A/C	50/256	0.2047	4.4491e-06	5.35173
TASSEL	Culm_TN	2018	chr1D	293385026	T/G	31/285	0.1994	5.2176e-06	5.28253
TASSEL	Culm_TN	2018	chr1D	483068426	A/G	28/332	0.1634	2.9488e-05	4.53035
TASSEL	Culm_TN	2018	chr2A	538387	C/G	19/211	0.1499	6.4811e-05	4.18835
TASSEL	Culm_TN	2018	chr2A	22014963	G/A	56/260	0.145	2.7457e-05	4.56135
TASSEL	Culm_TN	2018	chr2A	459324076	C/T	19/249	0.1809	3.4129e-05	4.46688
TASSEL	Culm_TN	2018	chr2A	610733954	A/G	20/296	0.1736	2.8718e-05	4.54185
TASSEL	Culm_TN	2018	chr2A	719212660	T/G	146/270	0.1197	3.4176e-05	4.46628
TASSEL	Culm_TN	2018	chr2B	45618201	T/G	208/212	0.1599	1.3707e-06	5.86306
TASSEL	Culm_TN	2018	chr2B	45618557	T/C	209/211	0.1343	1.0396e-05	4.98313
TASSEL	Culm_TN	2018	chr2B	130482973	T/C	18/298	0.1372	3.5629e-05	4.4482
TASSEL	Culm_TN	2018	chr2B	384041268	G/A	20/324	0.1805	3.8026e-06	5.41992
TASSEL	Culm_TN	2018	chr2B	384041329	T/G	20/322	0.1805	3.8302e-06	5.41678
TASSEL	Culm_TN	2018	chr2D	183336788	C/T	22/330	0.1669	5.8841e-06	5.23032
TASSEL	Culm_TN	2018	chr2D	263544179	A/G	26/332	0.185	6.519e-06	5.18582
TASSEL	Culm_TN	2018	chr2D	263544552	T/G	20/340	0.1551	1.3955e-05	4.85527
TASSEL	Culm_TN	2018	chr2D	408835372	T/C	16/254	0.2079	1.2871e-05	4.89039
TASSEL	Culm_TN	2018	chr2D	460202358	T/C	12/198	0.263	8.813e-07	6.05488
TASSEL	Culm_TN	2018	chr2D	484745029	C/T	17/287	0.1726	8.2236e-05	4.08494
TASSEL	Culm_TN	2018	chr2D	507390469	C/T	15/275	0.1702	6.1987e-05	4.2077
TASSEL	Culm_TN	2018	chr2D	631191293	T/C	13/227	0.1885	3.1536e-05	4.50119
TASSEL	Culm_TN	2018	chr3A	554342019	T/A	203/217	0.0983	3.6439e-05	4.43843
TASSEL	Culm_TN	2018	chr3A	554342049	C/T	203/217	0.0983	3.6439e-05	4.43843
TASSEL	Culm_TN	2018	chr3A	631352089	T/C	20/372	0.1459	1.2602e-05	4.89956
TASSEL	Culm_TN	2018	chr3B	20153017	G/T	48/208	0.1728	4.1556e-05	4.38137
TASSEL	Culm_TN	2018	chr3B	258280780	T/C	16/202	0.2688	2.6395e-05	4.57848
TASSEL	Culm_TN	2018	chr3B	283593625	T/C	58/342	0.1303	2.7744e-05	4.55683
TASSEL	Culm_TN	2018	chr3B	283593654	T/C	22/380	0.1303	2.759e-05	4.55925
TASSEL	Culm_TN	2018	chr3B	754803141	C/A	20/232	0.122	4.2158e-05	4.37512
TASSEL	Culm_TN	2018	chr3D	220635186	A/G	14/260	0.1936	6.629e-06	5.17855
TASSEL	Culm_TN	2018	chr3D	228768074	A/T	22/196	0.2431	4.8677e-05	4.31268
TASSEL	Culm_TN	2018	chr3D	228768075	C/T	20/200	0.2359	5.4537e-05	4.26331
TASSEL	Culm_TN	2018	chr3D	277731876	T/C	85/331	0.1287	1.9917e-05	4.70078
TASSEL	Culm_TN	2018	chr3D	303353439	T/C	24/238	0.2038	1.8698e-05	4.7282
TASSEL	Culm_TN	2018	chr3D	375651667	T/A	14/212	0.2035	4.6065e-05	4.33663
TASSEL	Culm_TN	2018	chr3D	549694821	T/A	32/242	0.1695	6.9891e-05	4.15558
TASSEL	Culm_TN	2018	chr3D	575624701	G/A	12/200	0.2172	6.9107e-05	4.16048
TASSEL	Culm_TN	2018	chr4B	181230012	T/C	27/393	0.1228	2.6332e-05	4.57952
TASSEL	Culm_TN	2018	chr4B	334746247	A/C	27/313	0.1686	1.6732e-05	4.77645
TASSEL	Culm_TN	2018	chr4D	64337010	A/T	17/311	0.1442	3.1265e-05	4.50494
TASSEL	Culm_TN	2018	chr4D	204448060	C/G	30/218	0.165	5.7044e-05	4.24379
TASSEL	Culm_TN	2018	chr4D	211734987	A/G	52/268	0.1319	7.6882e-05	4.11418
TASSEL	Culm_TN	2018	chr4D	227974700	T/G	30/336	0.1401	2.0659e-05	4.68489
TASSEL	Culm_TN	2018	chr4D	230878698	C/T	18/262	0.1823	3.7335e-05	4.42788
TASSEL	Culm_TN	2018	chr4D	296822112	A/T	17/313	0.1709	1.3399e-05	4.87293
TASSEL	Culm_TN	2018	chr4D	317682311	T/G	21/351	0.1371	1.4739e-05	4.83153
TASSEL	Culm_TN	2018	chr4D	466811728	G/A	20/220	0.2091	5.3754e-06	5.26959
TASSEL	Culm_TN	2018	chr5A	540561235	A/G	38/260	0.1767	4.9069e-05	4.30919
TASSEL	Culm_TN	2018	chr5B	82258712	T/C	12/200	0.2228	4.7702e-05	4.32146
TASSEL	Culm_TN	2018	chr5B	192391158	C/G	16/264	0.1662	6.5086e-05	4.18651
TASSEL	Culm_TN	2018	chr5B	364705303	A/G	13/229	0.2123	5.4263e-05	4.2655
TASSEL	Culm_TN	2018	chr5B	370125721	A/G	123/287	0.1321	1.6847e-05	4.77348
TASSEL	Culm_TN	2018	chr5B	391808723	A/G	204/214	0.1313	1.3323e-05	4.8754
TASSEL	Culm_TN	2018	chr5B	704549747	C/T	14/264	0.1512	8.0892e-05	4.09209
TASSEL	Culm_TN	2018	chr5D	6648257	G/T	52/358	0.1279	2.4428e-05	4.61211
TASSEL	Culm_TN	2018	chr5D	169911900	A/G	20/316	0.1644	2.2929e-05	4.63961
TASSEL	Culm_TN	2018	chr5D	338512186	A/G	19/197	0.1963	1.5968e-05	4.79675
TASSEL	Culm_TN	2018	chr5D	346203237	G/A	25/277	0.1291	8.7561e-05	4.05769
TASSEL	Culm_TN	2018	chr5D	420332087	A/G	30/330	0.1704	1.0927e-05	4.9615
TASSEL	Culm_TN	2018	chr5D	551105352	T/C	21/303	0.1461	6.0777e-05	4.21626
TASSEL	Culm_TN	2018	chr6A	178031356	T/C	39/343	0.1588	2.3419e-05	4.63043
TASSEL	Culm_TN	2018	chr6A	215284062	C/T	14/200	0.2531	2.1726e-05	4.66302
TASSEL	Culm_TN	2018	chr6A	215284109	A/C	12/202	0.2914	5.1863e-06	5.28514
TASSEL	Culm_TN	2018	chr6A	586301184	A/G	27/211	0.2719	2.1766e-05	4.66222
TASSEL	Culm_TN	2018	chr6B	483982225	C/T	15/225	0.2212	5.4798e-05	4.26124
TASSEL	Culm_TN	2018	chr6B	696554365	G/T	20/192	0.1917	5.4922e-05	4.26025
TASSEL	Culm_TN	2018	chr6B	696554369	T/C	18/198	0.1911	5.5164e-05	4.25834
TASSEL	Culm_TN	2018	chr6D	227739	A/G	19/359	0.1359	3.6159e-05	4.44178
TASSEL	Culm_TN	2018	chr6D	4143681	A/G	30/296	0.1445	4.0155e-05	4.39626
TASSEL	Culm_TN	2018	chr6D	94000806	A/G	57/321	0.1411	5.0013e-05	4.30092
TASSEL	Culm_TN	2018	chr6D	106459631	T/C	43/369	0.1308	2.2866e-05	4.64081
TASSEL	Culm_TN	2018	chr6D	106460690	A/G	28/382	0.1359	1.3826e-05	4.8593
TASSEL	Culm_TN	2018	chr6D	106461075	T/C	61/337	0.1336	3.3174e-05	4.4792
TASSEL	Culm_TN	2018	chr6D	255498583	T/C	91/235	0.1353	9.1842e-05	4.03696
TASSEL	Culm_TN	2018	chr6D	371803546	A/G	25/317	0.159	2.696e-05	4.56928
TASSEL	Culm_TN	2018	chr6D	371803564	A/G	41/295	0.1501	5.0392e-05	4.29764
TASSEL	Culm_TN	2018	chr6D	454732614	A/G	36/366	0.1679	1.1206e-06	5.95055
TASSEL	Culm_TN	2018	chr6D	454732673	A/G	25/377	0.1762	5.2201e-07	6.28232
TASSEL	Culm_TN	2018	chr6D	467913568	C/T	18/278	0.1281	7.7868e-05	4.10864
TASSEL	Culm_TN	2018	chr7A	354116933	A/C	16/200	0.2199	1.4425e-05	4.84088
TASSEL	Culm_TN	2018	chr7B	70482162	A/G	199/221	0.0978	3.816e-05	4.41839
TASSEL	Culm_TN	2018	chr7B	70482180	G/A	198/222	0.0933	5.6646e-05	4.24683
TASSEL	Culm_TN	2018	chr7B	70482213	T/C	199/221	0.0978	3.816e-05	4.41839
TASSEL	Culm_TN	2018	chr7B	512148242	T/C	21/375	0.1389	1.788e-05	4.74763
TASSEL	Culm_TN	2018	chr7D	242266934	G/C	15/257	0.1785	4.2913e-05	4.36741
TASSEL	Culm_TN	2018	chr7D	259849455	T/C	120/200	0.1483	2.6444e-05	4.57767
TASSEL	Culm_TN	2018	chr7D	263999708	T/C	17/291	0.1529	2.7361e-05	4.56287
TASSEL	Culm_TN	2018	chr7D	419833689	G/A	14/208	0.2201	8.9543e-05	4.04797
TASSEL	Culm_TN	2018	chr7D	494979074	T/G	17/313	0.1476	2.1183e-05	4.67401
TASSEL	Culm_TN	2018	chr7D	592005419	T/C	25/325	0.1544	1.1799e-05	4.92815
TASSEL	Culm_TN	2018	chrUn	162254800	T/C	44/344	0.1275	2.6502e-05	4.57672
TASSEL	Culm_CN	2018	chr1D	158988765	A/G	71/329	0.1429	2.8563e-05	4.5442
TASSEL	Culm_CN	2018	chr1D	226997994	G/C	38/352	0.1665	4.1885e-05	4.37794
TASSEL	Culm_CN	2018	chr1D	325875060	T/G	21/391	0.1912	1.043e-05	4.98172
TASSEL	Culm_CN	2018	chr1D	451249014	T/C	38/298	0.1562	9.5553e-05	4.01976
TASSEL	Culm_CN	2018	chr2A	278408936	G/A	22/398	0.1202	8.5022e-05	4.07047
TASSEL	Culm_CN	2018	chr2D	552599689	A/G	16/220	0.2389	5.2432e-05	4.2804
TASSEL	Culm_CN	2018	chr2D	552599736	A/G	16/222	0.2314	5.6103e-05	4.25101
TASSEL	Culm_CN	2018	chr3B	412031332	A/G	34/380	0.125	7.2453e-05	4.13994
TASSEL	Culm_CN	2018	chr3B	412031336	C/T	34/386	0.1226	7.2899e-05	4.13728
TASSEL	Culm_CN	2018	chr3B	412031381	A/G	39/381	0.1848	9.522e-06	5.02127
TASSEL	Culm_CN	2018	chr3D	609298161	T/C	21/299	0.2284	1.2038e-05	4.91945
TASSEL	Culm_CN	2018	chr4A	222154568	A/C	32/330	0.2521	7.5455e-07	6.12231
TASSEL	Culm_CN	2018	chr4A	628706996	A/G	30/266	0.2265	6.9169e-05	4.16009
TASSEL	Culm_CN	2018	chr4B	593430156	G/A	39/209	0.3185	2.344e-05	4.63004
TASSEL	Culm_CN	2018	chr4D	322465741	C/A	26/232	0.2846	1.4944e-05	4.82553
TASSEL	Culm_CN	2018	chr4D	322465778	T/C	26/252	0.2538	1.761e-05	4.75424
TASSEL	Culm_CN	2018	chr5A	667035827	C/G	108/218	0.1532	5.8563e-05	4.23238
TASSEL	Culm_CN	2018	chr5D	548681736	A/G	18/196	0.2472	8.9786e-05	4.04679
TASSEL	Culm_CN	2018	chr6B	13443938	T/G	48/266	0.2354	7.4106e-05	4.13015
TASSEL	Culm_CN	2018	chr6B	22884531	A/G	151/241	0.163	6.1475e-05	4.2113
TASSEL	Culm_CN	2018	chr7A	648605623	T/C	68/294	0.1933	2.2425e-05	4.64927
TASSEL	Culm_CN	2018	chr7A	735710483	C/T	30/182	0.2474	6.863e-05	4.16349
TASSEL	Culm_CN	2018	chr7B	302522080	T/C	24/376	0.1276	6.7567e-05	4.17027
TASSEL	Culm_CN	2018	chr7B	673660740	T/C	89/307	0.1971	1.0955e-05	4.96039
TASSEL	Culm_CN	2018	chr7B	706810110	A/G	42/172	0.2625	2.913e-05	4.53566
TASSEL	Culm_CN	2018	chr7B	706810123	T/C	36/176	0.265	2.7856e-05	4.55508
TASSEL	Culm_CN	2018	chr7B	706810126	C/G	42/170	0.2663	2.9045e-05	4.53693
TASSEL	Culm_CN	2018	chr7B	706810167	T/C	36/176	0.2898	1.5667e-05	4.80501
TASSEL	Culm_CN	2018	chr7D	21806950	A/G	23/397	0.1297	4.6429e-05	4.33321
TASSEL	Culm_CN	2018	chr7D	83636524	G/T	14/206	0.2425	3.4139e-05	4.46675
TASSEL	Culm_CN	2018	chr7D	235514557	T/C	70/332	0.1625	9.4322e-06	5.02539
TASSEL	Culm_CN	2018	chr7D	248332006	G/A	36/238	0.2565	1.3558e-05	4.8678
TASSEL	Culm_CN	2018	chr7D	354879393	T/C	21/397	0.1458	1.6949e-05	4.77086
TASSEL	Seed_SL	2018	chr2D	16909013	C/T	21/369	0.1211	8.2137e-05	4.08546
TASSEL	Seed_SL	2018	chr3B	826140117	T/C	37/349	0.1494	6.537e-05	4.18462
TASSEL	Seed_SL	2018	chr4D	339455419	A/G	14/242	0.2729	2.4594e-05	4.60917
TASSEL	Seed_SL	2018	chr6A	614556434	C/T	17/321	0.2041	2.1087e-05	4.67599
TASSEL	Seed_WS	2018	chr4D	15794584	A/C	31/277	0.221	3.125e-05	4.50515
TASSEL	Seed_WS	2018	chr5A	685434060	A/G	15/217	0.3058	1.2819e-05	4.89215

## Sheet: Table S6
Table S6. Yield-related candidate genes in E. sibiricus.
Trait	Year	Method	Chromosome	Position	Allele	Frequency	R2	P value	-lgP	Gene ID	Start	End	Description	Candidate genes	Expression (log2(TPM), Azhurnaya)														Expression (log2(TPM), Chinese Spring)
															Leaf	Leaf ligule	Leaf sheath	Shoot apical meristem	Internode	Stem axis	Root	Root apical meristem	Axillary roots	Spike	Grain	Awn	Glumes	Lemma	Leaf	Seedling	Stem	Root	Spike	Rachis	Grain
Culm_PH	2017	TASSEL	chr1A	3727939	C/G	52/340	0.0989	6.5425e-05	4.18426	TraesCS1A01G006800	3653747	3657378	Tyrosine kinase; Leucine rich repeat;				0.864												1.692
										TraesCS1A01G006900	3669097	3671050	Tyrosine kinase activity; Leucine rich repeat;
										TraesCS1A01G007000	3677964	3679612	Tyrosine kinase activity; Leucine rich repeat;		0.405		0.948
										TraesCS1A01G007100	3699028	3700965	Tyrosine kinase activity; Leucine rich repeat;
										TraesCS1A01G007200	3776618	3777238	Seed storage;												9.084										4.009
Culm_PH	2017	TASSEL	chr1A	3727998	G/A	51/345	0.0991	5.3501e-05	4.27164	TraesCS1A01G006800	3653747	3657378	Tyrosine kinase; Leucine rich repeat;				0.864												1.692
										TraesCS1A01G006900	3669097	3671050	Tyrosine kinase activity; Leucine rich repeat;
										TraesCS1A01G007000	3677964	3679612	Tyrosine kinase activity; Leucine rich repeat;		0.405		0.948
										TraesCS1A01G007100	3699028	3700965	Tyrosine kinase activity; Leucine rich repeat;
										TraesCS1A01G007200	3776618	3777238	Seed storage;												9.084										4.009
Culm_PH	2017	TASSEL	chr1A	7298808	T/A	153/177	0.1463	1.4775e-05	4.83047	TraesCS1A01G013200	7315158	7325463	Ankyrin repeats;				1.05			1.226
Culm_PH	2017	TASSEL	chr1A	7298813	C/A	157/177	0.1492	1.0313e-05	4.98661	TraesCS1A01G013200	7315158	7325463	Ankyrin repeats;				1.05			1.226
Culm_PH	2017	TASSEL	chr1A	7298884	T/C	125/209	0.1543	7.1533e-06	5.14549	TraesCS1A01G013200	7315158	7325463	Ankyrin repeats;				1.05			1.226
Culm_PH	2017	TASSEL	chr1A	7298890	A/G	124/210	0.1556	6.5546e-06	5.18345	TraesCS1A01G013200	7315158	7325463	Ankyrin repeats;				1.05			1.226
Culm_CN	2017	TASSEL	chr1A	7803503	G/T	17/297	0.1914	5.9721e-05	4.22387	TraesCS1A01G014400	7830271	7830939	Tyrosine kinase; Pollen;
										TraesCS1A01G014500	7834685	7837216	Tyrosine kinase; Pollen;
										TraesCS1A01G014600	7852766	7853114	Zinc finger BED domain-containing protein;
Culm_PH	2017	TASSEL	chr1A	9321601	C/T	71/333	0.1012	4.5381e-05	4.34313	TraesCS1A01G017700	9232851	9236545	Tyrosine kinase;								0.032											0.942
										TraesCS1A01G017800	9340861	9343934	Leucine rich repeat;
										TraesCS1A01G017900	9355372	9357968	Tyrosine kinase;		1.102		1.177		0.054							0.983	0.097	0.339	3.941				1.277	2.981
										TraesCS1A01G018000	9359231	9363721	Tyrosine kinase activity;		0.78		1.09									0.424			1.747				0.376	1.101
										TraesCS1A01G018100	9370097	9375647	Tyrosine kinase; Pollen;			2.256	1.827	1.295		0.58				2.364			0.22	0.268
Leaf_FLW	2017	EMMAX	chr1A	10490024	C/A	51/177	-	3.53429e-05	4.4517	TraesCS1A01G021600	10423319	10424959	Indoleacetic acid biosynthetic process; Cytochrome P450;
Leaf_FLW	2017	EMMAX	chr1A	11524030	A/G	167/169	-	1.56239e-05	4.80621	TraesCS1A01G023300	11554764	11555923	Root cap;					2.173			2.497	4.219	3.11							0.611		3.493
										TraesCS1A01G023500	11578714	11584546	Leucine rich repeat;				0.049
										TraesCS1A01G023600	11618236	11634050	Leucine rich repeat;				1.159			0.132											1.262		0.093
Seed_LS	2018	GEMMA	chr1A	21031873	G/C	43/347	-	0.000219173	3.65921	TraesCS1A01G037700	20925111	20932482	Cinnamic acid biosynthetic process;								0.68		2.462							0.595		2.94	0.461	4.318
										TraesCS1A01G037800	20935410	20937908	Cinnamic acid biosynthetic process;				1.307	0.515			2.274	1.565	4.065						0.157	1.584	0.008	3.622	0.446	4.11
										TraesCS1A01G038400	21034966	21048824	Abscisic acid; Meristem initiation; Flower development; Pollen development; Cytoskeleton organization; Cell cycle process; Microtubule cytoskeleton organization;		0.286		1.783	3.637	1.055	1.609	2.469	2.84	2.819	3.027	3.052	1.08	1.65	1.644	0.499	2.73	2.255	2.19	2.644	1.345	2.058
										TraesCS1A01G038700	21076644	21079962	Leucine rich repeat;
Culm_PH	2018	EMMAX	chr1A	29153014	A/G	26/186	-	3.63973e-05	4.43893	TraesCS1A01G047200	29187273	29191943	Pollen development;				1.33	1.718		0.184		0.509		1.569	1.111				0.011	1.611	1.583	0.554	1.777	0.198	0.682
										TraesCS1A01G047300	29241345	29244216	Cytochrome P450;				0.704												0.942				1.673
Leaf_FLW	2017	EMMAX	chr1A	34248118	A/T	13/247	-	1.06937e-05	4.97087	TraesCS1A01G052200	34162119	34173663	Plasmodesma;		3.277	3.763	4.172	4.666	3.953	3.81	4.341	4.46	4.337	4.599	3.498	3.228	3.648	3.875	2.883	4.374	4.107	3.988	3.861	3.441	2.261
Culm_CN	2017	GEMMA	chr1A	82947551	G/C	203/215	-	0.000894931	3.04821	TraesCS1A01G091300	82947703	82952476	Auxin-activated signaling pathway; F-box domain; Leucine rich repeat; Pollen maturation; Root formation;	*	1.827	2.339	2.441	4.299	2.985	2.611	3.941	4.057	3.871	3.226	3.644	1.754	2.093	1.754	2.717	4.149	3.54	3.8	4.39	2.351	3.254
Culm_CN	2017	GEMMA	chr1A	82947566	C/T	203/215	-	0.000894931	3.04821	TraesCS1A01G091300	82947703	82952476	Auxin-activated signaling pathway; F-box domain; Leucine rich repeat; Pollen maturation; Root formation;	*	1.827	2.339	2.441	4.299	2.985	2.611	3.941	4.057	3.871	3.226	3.644	1.754	2.093	1.754	2.717	4.149	3.54	3.8	4.39	2.351	3.254
Culm_CN	2017	EMMAX	chr1A	82947583	A/T	195/223	-	1.46195e-05	4.83507	TraesCS1A01G091300	82947703	82952476	Auxin-activated signaling pathway; F-box domain; Leucine rich repeat; Pollen maturation; Root formation;	*	1.827	2.339	2.441	4.299	2.985	2.611	3.941	4.057	3.871	3.226	3.644	1.754	2.093	1.754	2.717	4.149	3.54	3.8	4.39	2.351	3.254
Culm_CN	2017	GEMMA	chr1A	82947583	A/T	195/223	-	1.31345e-05	4.88159	TraesCS1A01G091300	82947703	82952476	Auxin-activated signaling pathway; F-box domain; Leucine rich repeat; Pollen maturation; Root formation;	*	1.827	2.339	2.441	4.299	2.985	2.611	3.941	4.057	3.871	3.226	3.644	1.754	2.093	1.754	2.717	4.149	3.54	3.8	4.39	2.351	3.254
Culm_PH	2017	TASSEL	chr1A	108792879	T/G	92/282	0.1273	6.7817e-06	5.16866	TraesCS1A01G109300	108692796	108697526	PPR repeat family; Flower development; Photomorphogenesis;	*	1.108	1.429	2.912	4.259	2.538	2.598	3.522	4.388	3.817	3.763	2.877	1.832	2.366	2.423	2.035	4.23	3.691	3.691	3.308	2.228	2.606
										TraesCS1A01G109700	108779234	108781156	PPR repeat family;
Leaf_LW	2017	TASSEL	chr1A	314671582	C/G	109/131	0.1596	5.8809e-05	4.23056	TraesCS1A01G176300	314620738	314623899	Developmental process;					0.43						3.183			3.61	3.866					3.967	0.318	0.416
Culm_PH	2017	TASSEL	chr1A	345716284	G/A	55/259	0.1144	5.8051e-05	4.23619	TraesCS1A01G191300	345783702	345786481	Photosynthesis;		3.472	2.947	3.083	0.879	2.601	4.367	1.354	1.074	2.008	2.874	1.515	3.525	3.013	2.596	3.31	3.471	2.477	1.059	1.747	2.009	2.335
Leaf_FLW	2017	EMMAX	chr1A	372298203	G/C	14/216	-	1.0327e-05	4.98602	TraesCS1A01G209600	372236467	372240567	Photorespiration;	*	4.114	4.074	4.937	5.742	4.707	4.763	5.32	5.841	5.377	5.28	4.103	4.153	4.463	4.408	5.135	3.793	4.884	5.463	5.587	2.893	3.965
										TraesCS1A01G209700	372241197	372241652	Seed protein;		0.512		1.922			2.77				0.591					0.423
										TraesCS1A01G209800	372287159	372287593	Seed protein; Seed storage;					3.476			5.782	8.015	6.94							6.212	1.159	7.402		1.611
										TraesCS1A01G209900	372315595	372316119	Seed protein;								1.525	3.356	2.534							2.379		3.476
Leaf_FLW	2017	TASSEL	chr1A	372298203	G/C	14/216	0.2298	7.3079e-06	5.13621	TraesCS1A01G209600	372236467	372240567	Photorespiration;	*	4.114	4.074	4.937	5.742	4.707	4.763	5.32	5.841	5.377	5.28	4.103	4.153	4.463	4.408	5.135	3.793	4.884	5.463	5.587	2.893	3.965
										TraesCS1A01G209700	372241197	372241652	Seed protein;		0.512		1.922			2.77				0.591					0.423
										TraesCS1A01G209800	372287159	372287593	Seed protein; Seed storage;					3.476			5.782	8.015	6.94							6.212	1.159	7.402		1.611
										TraesCS1A01G209900	372315595	372316119	Seed protein;								1.525	3.356	2.534							2.379		3.476
Culm_CD	2018	EMMAX	chr1A	380313315	A/G	29/369	-	5.06563e-06	5.29537	TraesCS1A01G215100	380262926	380264121	Zinc finger;								0.726		0.802						0.403			0.542	0.371	1.776	0.875
Culm_CD	2018	GEMMA	chr1A	380313315	A/G	29/369	-	5.06329e-06	5.29557	TraesCS1A01G215100	380262926	380264121	Zinc finger;								0.726		0.802						0.403			0.542	0.371	1.776	0.875
Culm_PH	2017	GEMMA	chr1A	454040212	G/A	76/332	-	0.000337793	3.47135	TraesCS1A01G260100	454033522	454037971	Photomorphogenesis;	*	3.307	3.738	4.041	4.36	3.653	4.419	4.208	4.354	4.238	4.212	3.603	3.229	3.43	3.461	3.138	4.823	4.226	3.983	3.8	3.003	3.109
Culm_PH	2017	TASSEL	chr1A	454040212	G/A	76/332	0.1343	2.052e-06	5.68782	TraesCS1A01G260100	454033522	454037971	Photomorphogenesis;	*	3.307	3.738	4.041	4.36	3.653	4.419	4.208	4.354	4.238	4.212	3.603	3.229	3.43	3.461	3.138	4.823	4.226	3.983	3.8	3.003	3.109
Culm_PH	2018	GEMMA	chr1A	483033948	G/A	164/254	-	0.000782433	3.10655	TraesCS1A01G285900	482963667	482964392	Zinc finger protein;
										TraesCS1A01G286100	483025155	483025697	Zinc finger protein;
										TraesCS1A01G286200	483026685	483029769	Ethylene-activated signaling pathway;	*	4.387	4.773	5.177	5.877	4.875	4.876	5.736	6.238	5.972	5.599	4.494	4.555	4.865	4.998	5.38	6.151	6.21	6.394	6.165	5.424	4.92
										TraesCS1A01G286300	483033468	483034064	Plasmodesma;	*	4.372	3.578	5.937	7.246	5.113	6.273	6.462	7.468	6.505	5.777	5.761	4.063	4.389	4.43	5.493	7.05	6.871	7.06	6.448	5.832	6.309
Leaf_FLW	2017	TASSEL	chr1A	485352511	G/C	124/170	0.143	4.6637e-05	4.33127	TraesCS1A01G288300	485345259	485349395	Hydrolase activity;				0.811	0.99				0.618			1.96					0.457	0.541			0.164	0.733
Culm_PH	2018	EMMAX	chr1A	535110087	A/G	44/318	-	4.28317e-05	4.36824	TraesCS1A01G350200	535062223	535064479	Cytoskeleton; Microtubule;	*	6.439	6.765	8.183	9.55	7.854	8.374	8.969	9.613	8.675	8.95	7.679	6.601	7.071	7.052	7.47	10.293	9.852	9.488	9.085	7.048	8.244
Culm_CD	2018	EMMAX	chr1A	535110087	A/G	44/318	-	2.04525e-05	4.68925	TraesCS1A01G350200	535062223	535064479	Cytoskeleton; Microtubule;	*	6.439	6.765	8.183	9.55	7.854	8.374	8.969	9.613	8.675	8.95	7.679	6.601	7.071	7.052	7.47	10.293	9.852	9.488	9.085	7.048	8.244
Culm_CD	2018	TASSEL	chr1A	535110087	A/G	44/318	0.1132	8.3361e-05	4.07904	TraesCS1A01G350200	535062223	535064479	Cytoskeleton; Microtubule;	*	6.439	6.765	8.183	9.55	7.854	8.374	8.969	9.613	8.675	8.95	7.679	6.601	7.071	7.052	7.47	10.293	9.852	9.488	9.085	7.048	8.244
Seed_WS	2017	EMMAX	chr1A	552890554	A/G	132/274	-	7.56702e-05	4.12107	TraesCS1A01G382100	552907386	552908582	F-box domain;					0.111			0.004			0.657	1.408								0.722	0.846	1.176
										TraesCS1A01G382200	552950325	552952306	Hydrolase activity, acting on ester bonds;		1.29		1.275	2.465		1.005	3.772	5.615	4.889	3.23					0.621	4.01	2.564	4.774	0.887
Seed_WS	2017	GEMMA	chr1A	552890554	A/G	132/274	-	3.97046e-05	4.40116	TraesCS1A01G382100	552907386	552908582	F-box domain;					0.111			0.004			0.657	1.408								0.722	0.846	1.176
										TraesCS1A01G382200	552950325	552952306	Hydrolase activity, acting on ester bonds;		1.29		1.275	2.465		1.005	3.772	5.615	4.889	3.23					0.621	4.01	2.564	4.774	0.887
Seed_WS	2017	TASSEL	chr1A	552890554	A/G	132/274	0.0922	0.00012489	3.90347	TraesCS1A01G382100	552907386	552908582	F-box domain;					0.111			0.004			0.657	1.408								0.722	0.846	1.176
										TraesCS1A01G382200	552950325	552952306	Hydrolase activity, acting on ester bonds;		1.29		1.275	2.465		1.005	3.772	5.615	4.889	3.23					0.621	4.01	2.564	4.774	0.887
Seed_WS	2017	EMMAX	chr1A	552890907	T/G	152/234	-	0.000725737	3.13922	TraesCS1A01G382100	552907386	552908582	F-box domain;					0.111			0.004			0.657	1.408								0.722	0.846	1.176
										TraesCS1A01G382200	552950325	552952306	Hydrolase activity, acting on ester bonds;		1.29		1.275	2.465		1.005	3.772	5.615	4.889	3.23					0.621	4.01	2.564	4.774	0.887
Seed_WS	2017	TASSEL	chr1A	552890907	T/G	152/234	0.0786	0.00055197	3.25808	TraesCS1A01G382100	552907386	552908582	F-box domain;					0.111			0.004			0.657	1.408								0.722	0.846	1.176
										TraesCS1A01G382200	552950325	552952306	Hydrolase activity, acting on ester bonds;		1.29		1.275	2.465		1.005	3.772	5.615	4.889	3.23					0.621	4.01	2.564	4.774	0.887
Culm_CN	2018	EMMAX	chr1A	557889618	T/C	19/205	-	3.93385e-05	4.40518	TraesCS1A01G390000	557887737	557905259	Leucine rich repeat;
										TraesCS1A01G390200	557933038	557936961	Auxin-activated signaling pathway;	*	2.947	4.04	4.001	4.716	4.113	3.884	4.544	4.54	4.627	3.717	2.458	3.769	4.751	5.602	3.255	4.128	4.052	4.421	3.411	2.506	2.575
										TraesCS1A01G390500	557989219	557989881	Cell proliferation;		6.521	5.822	6.233	3.595	5.522	3.333	3.642	1.758	4.14	0.459		6.985	5.884	5.812	7.299	1.11	0.946	4.379	2.954	3.099
Leaf_LW	2017	TASSEL	chr1A	560199966	A/G	152/248	0.1073	4.9156e-05	4.30842	TraesCS1A01G394000	560260214	560263148	Hydrolases family;
Seed_SW1	2017	EMMAX	chr1A	566026217	A/C	25/295	-	2.37772e-08	7.62384	TraesCS1A01G402400	566010065	566015624	Tyrosine kinase;	*	1.952	1.658	2.985	2.534	2.075	4.191	3.123	2.71	3.373	3.023	3.782	0.543	0.683	1.043	2.287	4.119	2.937	3.218	2.518	0.533	3.523
Culm_PH	2017	TASSEL	chr1B	24738073	A/G	26/300	0.1345	1.7366e-05	4.7603	TraesCS1B01G044900	24792237	24793157	Cell cycle control; Cell division;
Leaf_LW	2017	GEMMA	chr1B	25260597	A/C	39/375	-	0.000208437	3.68103	TraesCS1B01G045400	25258822	25261243	Tyrosine kinase;				0.31						1.925
Seed_LS	2017	TASSEL	chr1B	195029427	T/C	14/204	0.1613	4.37e-05	4.35952	TraesCS1B01G143500	195044287	195045833	Leucine rich repeat;				1.51	2.241		0.506				1.666							1.514		1.26
Seed_SW1	2018	EMMAX	chr1B	367838264	C/T	115/119	-	5.65689e-05	4.24742	TraesCS1B01G203800	367839833	367842979	Developmental process;											1.477			1.215	1.647					2.871	0.547	0.062
										TraesCS1B01G203900	367887227	367888576	Cytoskeleton;		0.341	1.107	1.145	1.085	1.354	1.67	2.015	1.195	1.972	2.245	1.094	1.154	1.337	1.373	0.766	1.465	1.114	1.97	1.812	0.431	1.575
Leaf_FLL	2018	EMMAX	chr1B	434415989	T/G	37/377	-	9.26472e-05	4.03317	TraesCS1B01G245000	434408975	434409836	Cell proliferation;		1.488		4.663	5.971		3.407	4.729	4.858	4.162	3.978	1.628				1.956	2.576	4.107	4.545	4.651		3.23
										TraesCS1B01G245200	434422783	434423193	Cell proliferation;		2.393		5.447	6.64		4.066	5.455	5.738	4.98	4.846	2.693				3.735	4.133	5.897	6.212	6.258		5.082
Leaf_FLL	2018	GEMMA	chr1B	434415989	T/G	37/377	-	9.26483e-05	4.03316	TraesCS1B01G245000	434408975	434409836	Cell proliferation;		1.488		4.663	5.971		3.407	4.729	4.858	4.162	3.978	1.628				1.956	2.576	4.107	4.545	4.651		3.23
										TraesCS1B01G245200	434422783	434423193	Cell proliferation;		2.393		5.447	6.64		4.066	5.455	5.738	4.98	4.846	2.693				3.735	4.133	5.897	6.212	6.258		5.082
Leaf_FLW	2017	EMMAX	chr1B	448344843	T/A	36/356	-	4.71842e-05	4.3262	TraesCS1B01G254000	448244392	448248107	Photosynthesis;	*	7.548	6.712	6.957	3.408	6.499	8.592	3.838	2.634	4.485	6.322	3.535	7.386	7.029	6.746	6.984	7.717	6.642	2.793	5.333	4.528	4.248
Leaf_FLW	2017	TASSEL	chr1B	448344843	T/A	36/356	0.1146	3.485e-05	4.4578	TraesCS1B01G254000	448244392	448248107	Photosynthesis;	*	7.548	6.712	6.957	3.408	6.499	8.592	3.838	2.634	4.485	6.322	3.535	7.386	7.029	6.746	6.984	7.717	6.642	2.793	5.333	4.528	4.248
Leaf_FLW	2017	EMMAX	chr1B	448344869	G/T	36/356	-	4.71842e-05	4.3262	TraesCS1B01G254000	448244392	448248107	Photosynthesis;	*	7.548	6.712	6.957	3.408	6.499	8.592	3.838	2.634	4.485	6.322	3.535	7.386	7.029	6.746	6.984	7.717	6.642	2.793	5.333	4.528	4.248
Leaf_FLW	2017	TASSEL	chr1B	448344869	G/T	36/356	0.1146	3.485e-05	4.4578	TraesCS1B01G254000	448244392	448248107	Photosynthesis;	*	7.548	6.712	6.957	3.408	6.499	8.592	3.838	2.634	4.485	6.322	3.535	7.386	7.029	6.746	6.984	7.717	6.642	2.793	5.333	4.528	4.248
Culm_PH	2017	TASSEL	chr1B	459918653	T/C	34/302	0.1375	1.1057e-05	4.95636	TraesCS1B01G261600	459928940	459933143	Microtubule nucleation;	*	2.834	2.952	3.625	3.866	4.641	3.502	4.133	3.717	3.883	3.677	3.472	3.24	3.982	3.866	3.176	3.817	4.35	3.981	3.249	2.885	3.126
Leaf_FLW	2017	TASSEL	chr1B	487383998	T/C	21/399	0.0907	3.4558e-05	4.46145	TraesCS1B01G279000	487405619	487407405	F-box domain; Leucine rich repeat protein;		1.453	1.279	1.224	1.395	0.915	1.206	0.795	0.478	0.774	1.608	0.481	1.438	1.344	1.517	0.633	0.693	1.381	0.381	1.718		0.867
Culm_PH	2018	GEMMA	chr1B	530490700	T/C	26/388	-	0.00054226	3.26579	TraesCS1B01G307700	530479847	530481997	Flowering;												7.91										8.164
Culm_PH	2018	GEMMA	chr1B	530490728	A/G	32/382	-	0.0067797	2.16879	TraesCS1B01G307700	530479847	530481997	Flowering;												7.91										8.164
Leaf_LL	2017	GEMMA	chr1B	551181936	C/T	99/321	-	0.000292922	3.53325	TraesCS1B01G325400	551116290	551117171	Zinc finger; Developmental process;								0.83	1.535	1.451									0.574
Culm_PH	2017	TASSEL	chr1B	563232377	T/C	15/273	0.1355	7.0459e-05	4.15206	TraesCS1B01G336400	563291902	563306127	Photomorphogenesis;		1.205	0.951	1.131	1.367	1.115	1.291	1.015	0.647	0.74	1.151	0.586	1.269	1.454	1.196	0.044	0.699			0.368
Leaf_FLW	2017	GEMMA	chr1B	567764922	T/C	191/229	-	0.00013048	3.88446	TraesCS1B01G339800	567712292	567715087	Leucine rich repeat;
Leaf_FLW	2017	TASSEL	chr1B	568511913	C/T	22/368	0.1047	8.1551e-05	4.08857	TraesCS1B01G340300	568521869	568525244	Photorespiration;	*	4.497	4.486	5.488	6.001	5.276	5.619	5.828	6.436	6.028	5.722	4.418	4.466	4.731	4.75	4.604	6.345	5.734	5.753	5.489	3.609	4.511
Culm_CN	2017	EMMAX	chr1B	591956382	A/T	11/205	-	3.07252e-05	4.5125	TraesCS1B01G363300	592011704	592012216	Zinc finger;
Culm_CN	2017	EMMAX	chr1B	591956392	G/T	11/205	-	3.21699e-05	4.49255	TraesCS1B01G363300	592011704	592012216	Zinc finger;
Culm_CN	2017	EMMAX	chr1B	591956396	G/A	11/203	-	3.54163e-05	4.4508	TraesCS1B01G363300	592011704	592012216	Zinc finger;
Culm_CN	2017	EMMAX	chr1B	591956422	G/A	11/207	-	3.21699e-05	4.49255	TraesCS1B01G363300	592011704	592012216	Zinc finger;
Seed_SL	2017	EMMAX	chr1B	626031155	G/C	20/294	-	5.25244e-06	5.27964	TraesCS1B01G392800	626067198	626069234	PPR repeat family;
										TraesCS1B01G392900	626084215	626086247	Ankyrin repeats;		2.444	2.63	2.273	1.799	1.77	2.972	1.518	1.221	1.581	2.409	0.643	2.272	2.488	2.316	1.682	3.09	1.643	1.276	1.839	1.728
Seed_SL	2017	EMMAX	chr1B	626031603	C/A	20/294	-	0.000155446	3.80842	TraesCS1B01G392800	626067198	626069234	PPR repeat family;
										TraesCS1B01G392900	626084215	626086247	Ankyrin repeats;		2.444	2.63	2.273	1.799	1.77	2.972	1.518	1.221	1.581	2.409	0.643	2.272	2.488	2.316	1.682	3.09	1.643	1.276	1.839	1.728
Leaf_FLL	2017	TASSEL	chr1B	637499857	T/A	19/217	0.1872	3.4521e-05	4.46192	TraesCS1B01G410600	637397242	637400057	Tyrosine kinase;					1.227
										TraesCS1B01G410700	637477368	637478655	Tyrosine kinase; Cell division;
										TraesCS1B01G410900	637523742	637525163	F-box domain; F-box protein;			0.295	0.058	0.379	0.24					0.669	0.327		0.349	0.278	0.014	0.524	0.268		0.491	0.285
Leaf_FLW	2017	TASSEL	chr1B	637499857	T/A	19/217	0.2385	2.6682e-06	5.57378	TraesCS1B01G410600	637397242	637400057	Tyrosine kinase;					1.227
										TraesCS1B01G410700	637477368	637478655	Tyrosine kinase; Cell division;
										TraesCS1B01G410900	637523742	637525163	F-box domain; F-box protein;			0.295	0.058	0.379	0.24					0.669	0.327		0.349	0.278	0.014	0.524	0.268		0.491	0.285
Leaf_LL	2017	TASSEL	chr1B	637499857	T/A	19/217	0.1802	9.5725e-05	4.01897	TraesCS1B01G410600	637397242	637400057	Tyrosine kinase;					1.227
										TraesCS1B01G410700	637477368	637478655	Tyrosine kinase; Cell division;
										TraesCS1B01G410900	637523742	637525163	F-box domain; F-box protein;			0.295	0.058	0.379	0.24					0.669	0.327		0.349	0.278	0.014	0.524	0.268		0.491	0.285
Leaf_LW	2017	TASSEL	chr1B	637499857	T/A	19/217	0.2119	3.2518e-05	4.48788	TraesCS1B01G410600	637397242	637400057	Tyrosine kinase;					1.227
										TraesCS1B01G410700	637477368	637478655	Tyrosine kinase; Cell division;
										TraesCS1B01G410900	637523742	637525163	F-box domain; F-box protein;			0.295	0.058	0.379	0.24					0.669	0.327		0.349	0.278	0.014	0.524	0.268		0.491	0.285
Leaf_FLL	2017	EMMAX	chr1B	637603534	A/C	47/243	-	2.82176e-06	5.54948	TraesCS1B01G410900	637523742	637525163	F-box domain; F-box protein;			0.295	0.058	0.379	0.24					0.669	0.327		0.349	0.278	0.014	0.524	0.268		0.491	0.285
										TraesCS1B01G411400	637621775	637623169	F-box domain; F-box protein;		0.966	1.495	1.572	1.983	1.76	1.03	2.057	1.963	1.982	2.222	2.223	1.142	1.419	1.327	0.959	2.676	1.838	1.927	2.195	1.449	1.808
Leaf_FLL	2017	TASSEL	chr1B	637603534	A/C	47/243	0.2058	3.2112e-06	5.49333	TraesCS1B01G410900	637523742	637525163	F-box domain; F-box protein;			0.295	0.058	0.379	0.24					0.669	0.327		0.349	0.278	0.014	0.524	0.268		0.491	0.285
										TraesCS1B01G411400	637621775	637623169	F-box domain; F-box protein;		0.966	1.495	1.572	1.983	1.76	1.03	2.057	1.963	1.982	2.222	2.223	1.142	1.419	1.327	0.959	2.676	1.838	1.927	2.195	1.449	1.808
Leaf_FLW	2017	TASSEL	chr1B	637603534	A/C	47/243	0.1827	2.8247e-06	5.54903	TraesCS1B01G410900	637523742	637525163	F-box domain; F-box protein;			0.295	0.058	0.379	0.24					0.669	0.327		0.349	0.278	0.014	0.524	0.268		0.491	0.285
										TraesCS1B01G411400	637621775	637623169	F-box domain; F-box protein;		0.966	1.495	1.572	1.983	1.76	1.03	2.057	1.963	1.982	2.222	2.223	1.142	1.419	1.327	0.959	2.676	1.838	1.927	2.195	1.449	1.808
Leaf_LW	2017	TASSEL	chr1B	637603534	A/C	47/243	0.1934	3.2528e-06	5.48774	TraesCS1B01G410900	637523742	637525163	F-box domain; F-box protein;			0.295	0.058	0.379	0.24					0.669	0.327		0.349	0.278	0.014	0.524	0.268		0.491	0.285
										TraesCS1B01G411400	637621775	637623169	F-box domain; F-box protein;		0.966	1.495	1.572	1.983	1.76	1.03	2.057	1.963	1.982	2.222	2.223	1.142	1.419	1.327	0.959	2.676	1.838	1.927	2.195	1.449	1.808
Leaf_FLW	2017	EMMAX	chr1B	661552736	A/G	14/216	-	2.15249e-05	4.66706	TraesCS1B01G439700	661508522	661510212	Photosystem II assembly;		2.611	1.722	2.039	0.442	2.167	2.28	0.251	0.326	0.2	1.702	0.13	2.711	2.003	1.584	4.24	0.717	2.077	1.428	2.384	0.303	1.114
										TraesCS1B01G439800	661513720	661517051	bZIP transcription factor;		0.873	0.505	2.047	2.216	1.43	2.738	2.451	1.604	1.263	1.548	2.611			0.537	1.376	3.658	2.466	2.651	1.479	2.082	2.851
										TraesCS1B01G440000	661626770	661627420	Jasmonic acid biosynthetic process;																				2.119
										TraesCS1B01G440100	661630820	661631690	Jasmonic acid biosynthetic process;																				2.935
Culm_TN	2018	EMMAX	chr1B	661554467	T/C	20/246	-	9.26788e-05	4.03302	TraesCS1B01G439700	661508522	661510212	Photosystem II assembly;		2.611	1.722	2.039	0.442	2.167	2.28	0.251	0.326	0.2	1.702	0.13	2.711	2.003	1.584	4.24	0.717	2.077	1.428	2.384	0.303	1.114
										TraesCS1B01G439800	661513720	661517051	bZIP transcription factor;		0.873	0.505	2.047	2.216	1.43	2.738	2.451	1.604	1.263	1.548	2.611			0.537	1.376	3.658	2.466	2.651	1.479	2.082	2.851
										TraesCS1B01G440000	661626770	661627420	Jasmonic acid biosynthetic process;																				2.119
										TraesCS1B01G440100	661630820	661631690	Jasmonic acid biosynthetic process;																				2.935
Leaf_LL	2017	TASSEL	chr1B	665403776	T/G	92/230	0.0963	0.0003938	3.40472	TraesCS1B01G445200	665310091	665314383	Photosynthesis;	*	6.021	5.588	3.995		4.201	5.29	0.56		2.187	4.229	0.749	5.691	5.391	5.232	5.596	4.687	3.779		2.483	3.464	0.297
										TraesCS1B01G445300	665397447	665402187	Abscisic acid-activated signaling pathway; Tyrosine kinase;					0.235			0.782	1.929	0.851	0.863				0.499		2.257		1.215	2.281
										TraesCS1B01G445400	665407083	665410469	Auxin-activated signaling pathway;											1.195
Leaf_LL	2017	TASSEL	chr1B	665403851	T/C	82/242	0.1252	4.2905e-05	4.36749	TraesCS1B01G445200	665310091	665314383	Photosynthesis;	*	6.021	5.588	3.995		4.201	5.29	0.56		2.187	4.229	0.749	5.691	5.391	5.232	5.596	4.687	3.779		2.483	3.464	0.297
										TraesCS1B01G445300	665397447	665402187	Abscisic acid-activated signaling pathway; Tyrosine kinase;					0.235			0.782	1.929	0.851	0.863				0.499		2.257		1.215	2.281
										TraesCS1B01G445400	665407083	665410469	Auxin-activated signaling pathway;											1.195
Leaf_FLW	2017	EMMAX	chr1B	678190544	A/G	30/274	-	4.12751e-05	4.38431	TraesCS1B01G469100	678218403	678219723	F-box;
										TraesCS1B01G469300	678259509	678260396	PPR repeat family;		2.611	2.982	2.966	3.706	3.399	2.733	2.683	2.934	2.755	3.117	2.728	2.961	2.998	2.87	3.091	0.911	3.055	3.065	3.335	2.702	2.393
										TraesCS1B01G469400	678262880	678267139	Tyrosine kinase;		1.961	2.575	2.943	4.164	2.664	2.62	3.06	3.004	2.935	3.746	3.339	1.929	1.95	2.001	1.421	2.785	3.044	2.604	3.306	1.554	2.399
Seed_LS	2018	GEMMA	chr1D	6982833	T/C	43/363	-	0.000858684	3.06617	TraesCS1D01G013800	6898456	6900987	Tyrosine kinase; Pollen;		1.352		1.468						1.254					0.75	2.401
										TraesCS1D01G014000	6915347	6915682	Pollen;
										TraesCS1D01G014200	7017922	7022354	Ankyrin repeats;
										TraesCS1D01G014300	7027754	7029742	Tyrosine kinase; Pollen;
										TraesCS1D01G014500	7038825	7039607	Growth hormone; Root development;				0.187				1.344		2.614									2.942		2.715
										TraesCS1D01G014600	7056154	7058940	Leucine rich repeat;		0.89	1.479	1.3	0.866	1.256	1.806				1.88	0.893	0.946	1.001	0.942		0.214	0.552		0.595	0.16
										TraesCS1D01G014700	7065344	7066810	Leucine rich repeat;				0.498	1.217	0.864				0.115	0.619
										TraesCS1D01G014900	7073574	7077996	Tyrosine kinase;						0.578
Leaf_FLL	2018	TASSEL	chr1D	8727482	T/C	113/237	0.1641	4.9993e-05	4.30109	TraesCS1D01G020000	8712804	8714365	Cytoskeleton;	*	4.651	5.373	6.347	6.981	6.237	6.367	6.699	7.29	6.582	6.975	5.124	4.855	5.353	5.457	4.84	7.058	6.829	6.366	6.353	5.078	5.063
										TraesCS1D01G020200	8721025	8727560	Hydrolase activity;									0.064		1.627						0.506			1.055
										TraesCS1D01G020400	8797046	8798756	Cytochrome P450;				0.255						0.259									2.968		2.81
Leaf_FLL	2018	TASSEL	chr1D	8727497	A/G	113/239	0.1327	0.00028807	3.5405	TraesCS1D01G020000	8712804	8714365	Cytoskeleton;	*	4.651	5.373	6.347	6.981	6.237	6.367	6.699	7.29	6.582	6.975	5.124	4.855	5.353	5.457	4.84	7.058	6.829	6.366	6.353	5.078	5.063
										TraesCS1D01G020200	8721025	8727560	Hydrolase activity;									0.064		1.627						0.506			1.055
										TraesCS1D01G020400	8797046	8798756	Cytochrome P450;				0.255						0.259									2.968		2.81
Leaf_FLL	2018	TASSEL	chr1D	8727555	C/A	115/239	0.1135	0.0008657	3.06263	TraesCS1D01G020000	8712804	8714365	Cytoskeleton;	*	4.651	5.373	6.347	6.981	6.237	6.367	6.699	7.29	6.582	6.975	5.124	4.855	5.353	5.457	4.84	7.058	6.829	6.366	6.353	5.078	5.063
										TraesCS1D01G020200	8721025	8727560	Hydrolase activity;									0.064		1.627						0.506			1.055
										TraesCS1D01G020400	8797046	8798756	Cytochrome P450;				0.255						0.259									2.968		2.81
Leaf_FLL	2018	TASSEL	chr1D	8727561	T/C	115/239	0.1135	0.0008657	3.06263	TraesCS1D01G020000	8712804	8714365	Cytoskeleton;	*	4.651	5.373	6.347	6.981	6.237	6.367	6.699	7.29	6.582	6.975	5.124	4.855	5.353	5.457	4.84	7.058	6.829	6.366	6.353	5.078	5.063
										TraesCS1D01G020200	8721025	8727560	Hydrolase activity;									0.064		1.627						0.506			1.055
										TraesCS1D01G020400	8797046	8798756	Cytochrome P450;				0.255						0.259									2.968		2.81
Leaf_FLL	2018	TASSEL	chr1D	8727571	G/A	115/237	0.1167	0.00081865	3.0869	TraesCS1D01G020000	8712804	8714365	Cytoskeleton;	*	4.651	5.373	6.347	6.981	6.237	6.367	6.699	7.29	6.582	6.975	5.124	4.855	5.353	5.457	4.84	7.058	6.829	6.366	6.353	5.078	5.063
										TraesCS1D01G020200	8721025	8727560	Hydrolase activity;									0.064		1.627						0.506			1.055
										TraesCS1D01G020400	8797046	8798756	Cytochrome P450;				0.255						0.259									2.968		2.81
Culm_TN	2018	EMMAX	chr1D	10409376	C/T	23/269	-	0.000820532	3.0859	TraesCS1D01G025000	10392972	10393610	Zinc finger protein;
										TraesCS1D01G025300	10415683	10417798	Cytochrome P450;			2.687	0.209
Culm_TN	2018	EMMAX	chr1D	10409401	A/G	41/243	-	7.64127e-06	5.11683	TraesCS1D01G025000	10392972	10393610	Zinc finger protein;
										TraesCS1D01G025300	10415683	10417798	Cytochrome P450;			2.687	0.209
Culm_TN	2017	EMMAX	chr1D	11472531	T/C	17/299	-	1.04543e-06	5.98071	TraesCS1D01G029100	11453927	11457987	Leucine rich repeat;		1.668	2.083	2.532	3.329	2.434	1.829	3.38	3.523	3.314	2.936	2.093	1.715	1.881	2.105	1.456	2.737	2.377	3.055	2.668	1.239	0.728
										TraesCS1D01G029200	11494275	11498164	Leucine rich repeat;	*	1.775	2.445	2.458	3.379	3.444	2.494	4.592	3.419	4.144	2.949	1.407	2.007	2.479	2.552	1.268	2.956	3.388	3.89	2.802	3.236
Culm_TN	2017	TASSEL	chr1D	11472531	T/C	17/299	0.1336	1.7121e-05	4.76647	TraesCS1D01G029100	11453927	11457987	Leucine rich repeat;		1.668	2.083	2.532	3.329	2.434	1.829	3.38	3.523	3.314	2.936	2.093	1.715	1.881	2.105	1.456	2.737	2.377	3.055	2.668	1.239	0.728
										TraesCS1D01G029200	11494275	11498164	Leucine rich repeat;	*	1.775	2.445	2.458	3.379	3.444	2.494	4.592	3.419	4.144	2.949	1.407	2.007	2.479	2.552	1.268	2.956	3.388	3.89	2.802	3.236
Leaf_FLW	2018	EMMAX	chr1D	11479671	G/C	46/330	-	6.71548e-05	4.17292	TraesCS1D01G029100	11453927	11457987	Leucine rich repeat;		1.668	2.083	2.532	3.329	2.434	1.829	3.38	3.523	3.314	2.936	2.093	1.715	1.881	2.105	1.456	2.737	2.377	3.055	2.668	1.239	0.728
										TraesCS1D01G029200	11494275	11498164	Leucine rich repeat;		1.775	2.445	2.458	3.379	3.444	2.494	4.592	3.419	4.144	2.949	1.407	2.007	2.479	2.552	1.268	2.956	3.388	3.89	2.802	3.236
Leaf_FLW	2018	TASSEL	chr1D	11479671	G/C	46/330	0.1363	3.0826e-05	4.51108	TraesCS1D01G029100	11453927	11457987	Leucine rich repeat;		1.668	2.083	2.532	3.329	2.434	1.829	3.38	3.523	3.314	2.936	2.093	1.715	1.881	2.105	1.456	2.737	2.377	3.055	2.668	1.239	0.728
										TraesCS1D01G029200	11494275	11498164	Leucine rich repeat;		1.775	2.445	2.458	3.379	3.444	2.494	4.592	3.419	4.144	2.949	1.407	2.007	2.479	2.552	1.268	2.956	3.388	3.89	2.802	3.236
Leaf_FLW	2018	EMMAX	chr1D	11479766	C/T	45/325	-	1.50924e-06	5.82124	TraesCS1D01G029100	11453927	11457987	Leucine rich repeat;		1.668	2.083	2.532	3.329	2.434	1.829	3.38	3.523	3.314	2.936	2.093	1.715	1.881	2.105	1.456	2.737	2.377	3.055	2.668	1.239	0.728
										TraesCS1D01G029200	11494275	11498164	Leucine rich repeat;		1.775	2.445	2.458	3.379	3.444	2.494	4.592	3.419	4.144	2.949	1.407	2.007	2.479	2.552	1.268	2.956	3.388	3.89	2.802	3.236
Leaf_FLW	2018	TASSEL	chr1D	11479766	C/T	45/325	0.1812	1.2957e-05	4.8875	TraesCS1D01G029100	11453927	11457987	Leucine rich repeat;		1.668	2.083	2.532	3.329	2.434	1.829	3.38	3.523	3.314	2.936	2.093	1.715	1.881	2.105	1.456	2.737	2.377	3.055	2.668	1.239	0.728
										TraesCS1D01G029200	11494275	11498164	Leucine rich repeat;		1.775	2.445	2.458	3.379	3.444	2.494	4.592	3.419	4.144	2.949	1.407	2.007	2.479	2.552	1.268	2.956	3.388	3.89	2.802	3.236
Leaf_FLW	2018	EMMAX	chr1D	11479971	T/C	53/285	-	0.000138691	3.85795	TraesCS1D01G029100	11453927	11457987	Leucine rich repeat;		1.668	2.083	2.532	3.329	2.434	1.829	3.38	3.523	3.314	2.936	2.093	1.715	1.881	2.105	1.456	2.737	2.377	3.055	2.668	1.239	0.728
										TraesCS1D01G029200	11494275	11498164	Leucine rich repeat;		1.775	2.445	2.458	3.379	3.444	2.494	4.592	3.419	4.144	2.949	1.407	2.007	2.479	2.552	1.268	2.956	3.388	3.89	2.802	3.236
Leaf_FLW	2018	TASSEL	chr1D	11479971	T/C	53/285	0.1465	0.00014768	3.83068	TraesCS1D01G029100	11453927	11457987	Leucine rich repeat;		1.668	2.083	2.532	3.329	2.434	1.829	3.38	3.523	3.314	2.936	2.093	1.715	1.881	2.105	1.456	2.737	2.377	3.055	2.668	1.239	0.728
										TraesCS1D01G029200	11494275	11498164	Leucine rich repeat;		1.775	2.445	2.458	3.379	3.444	2.494	4.592	3.419	4.144	2.949	1.407	2.007	2.479	2.552	1.268	2.956	3.388	3.89	2.802	3.236
Culm_PH	2017	EMMAX	chr1D	19173276	A/G	19/201	-	2.21534e-05	4.65456	TraesCS1D01G039700	19136862	19137068	Auxin polar transport; Jasmonic acid;
										TraesCS1D01G040100	19258982	19273163	Abscisic acid; Meristem initiation; Flower development; Pollen development; Cytoskeleton organization; Cell cycle process; Microtubule cytoskeleton organization;				1.665	3.145	0.353	0.76	1.757	2.224	1.902	2.313	1.859	0.091	0.553	0.774	0.714	2.889	2.421	2.152	2.884	1.399	2.168
Culm_CD	2017	TASSEL	chr1D	33842296	T/C	86/312	0.1198	1.008e-05	4.99654	TraesCS1D01G053100	33802170	33805211	F-box/Leucine rich repeat protein;
Culm_PH	2018	EMMAX	chr1D	37459155	A/G	27/297	-	9.38633e-06	5.0275	TraesCS1D01G056200	37423792	37426269	PPR repeat family;		0.231
										TraesCS1D01G056300	37431737	37432212	PPR repeat family;
										TraesCS1D01G056400	37431851	37433103	PPR repeat family;
										TraesCS1D01G056500	37436902	37438771	Hydrolases family; Plasmodesma;				0.056					0.675	0.304		0.061							0.014	0.657		0.166
										TraesCS1D01G056600	37442733	37446564	PPR repeat family;
										TraesCS1D01G056700	37446599	37448422	PPR repeat family;
										TraesCS1D01G056800	37458719	37460529	Cytoskeleton;								0.341	1.387	0.826							1.314		0.564
										TraesCS1D01G057200	37530336	37533454	F-box protein;		2.018	2.685	1.689	1.625	2.904	0.967	2.455	1.397	2.072	2.259	2.641	2.117	2.76	2.623	3.277	1.354	2.355	2.418	2.782	2.463	3.105
Culm_TN	2018	TASSEL	chr1D	96379306	A/G	29/391	0.1235	2.4778e-05	4.60593	TraesCS1D01G104700	96400764	96401202	Zinc finger;
Culm_TN	2018	TASSEL	chr1D	96379313	T/C	31/385	0.082	0.00080231	3.09566	TraesCS1D01G104700	96400764	96401202	Zinc finger;
Culm_CN	2018	EMMAX	chr1D	116018074	T/A	17/283	-	5.69681e-05	4.24437	TraesCS1D01G119500	116003366	116005297	Auxin-activated signaling pathway;	*	2.897	5.657	3.616	3.91	3.996	3.552	3.98	4.296	4.718	4.442	2.497	3.394	2.694	3.154	3.093	3.834	4.454	4.493	3.406	5.99	3.085
Culm_CN	2018	EMMAX	chr1D	116018080	C/T	18/280	-	0.00010993	3.95888	TraesCS1D01G119500	116003366	116005297	Auxin-activated signaling pathway;	*	2.897	5.657	3.616	3.91	3.996	3.552	3.98	4.296	4.718	4.442	2.497	3.394	2.694	3.154	3.093	3.834	4.454	4.493	3.406	5.99	3.085
Culm_CN	2018	EMMAX	chr1D	116018139	A/G	20/276	-	1.42146e-05	4.84727	TraesCS1D01G119500	116003366	116005297	Auxin-activated signaling pathway;	*	2.897	5.657	3.616	3.91	3.996	3.552	3.98	4.296	4.718	4.442	2.497	3.394	2.694	3.154	3.093	3.834	4.454	4.493	3.406	5.99	3.085
Culm_PH	2018	GEMMA	chr1D	121399644	A/G	27/365	-	0.000949887	3.02233	TraesCS1D01G121700	121405029	121407706	Seed germination;		2.055	2.208	2.525	2.883	2.416	2.556	2.536	2.865	2.849	2.964	1.261	2.249	2.175	2.322	2.248	2.812	2.608	2.419	2.76	1.754	1.604
Culm_PH	2017	GEMMA	chr1D	121400614	C/A	27/389	-	0.000782468	3.10653	TraesCS1D01G121700	121405029	121407706	Seed germination;		2.055	2.208	2.525	2.883	2.416	2.556	2.536	2.865	2.849	2.964	1.261	2.249	2.175	2.322	2.248	2.812	2.608	2.419	2.76	1.754	1.604
Culm_PH	2017	TASSEL	chr1D	121400614	C/A	27/389	0.0827	3.5626e-05	4.44823	TraesCS1D01G121700	121405029	121407706	Seed germination;		2.055	2.208	2.525	2.883	2.416	2.556	2.536	2.865	2.849	2.964	1.261	2.249	2.175	2.322	2.248	2.812	2.608	2.419	2.76	1.754	1.604
Culm_PH	2017	TASSEL	chr1D	121400637	A/G	28/388	0.0596	0.00041522	3.38172	TraesCS1D01G121700	121405029	121407706	Seed germination;		2.055	2.208	2.525	2.883	2.416	2.556	2.536	2.865	2.849	2.964	1.261	2.249	2.175	2.322	2.248	2.812	2.608	2.419	2.76	1.754	1.604
Culm_CN	2017	EMMAX	chr1D	178448174	T/C	15/201	-	4.03576e-05	4.39407	TraesCS1D01G135500	178449815	178466870	Hydrolase; Root system development; Negative regulation of programmed cell death;	*	3.128	3.739	3.614	3.704	3.738	3.514	4.045	3.918	3.918	4.033	3.583	3.36	3.595	3.76	2.885	4.315	3.541	3.662	3.553	2.976	2.578
Leaf_FLW	2018	GEMMA	chr1D	178721739	A/C	153/267	-	0.00172621	2.76291	TraesCS1D01G135600	178674108	178674278	Photosynthesis;		0.62	0.8	0.733	1.082	1.698		1.344		1.466	0.847	0.562		0.317	0.306
Seed_WS	2018	GEMMA	chr1D	178721769	A/G	31/387	-	0.000595175	3.22536	TraesCS1D01G135600	178674108	178674278	Photosynthesis;		0.62	0.8	0.733	1.082	1.698		1.344		1.466	0.847	0.562		0.317	0.306
Leaf_FLW	2018	GEMMA	chr1D	178721788	G/C	43/373	-	0.000858867	3.06607	TraesCS1D01G135600	178674108	178674278	Photosynthesis;		0.62	0.8	0.733	1.082	1.698		1.344		1.466	0.847	0.562		0.317	0.306
Leaf_FLW	2018	GEMMA	chr1D	178722066	G/A	43/377	-	0.00258998	2.5867	TraesCS1D01G135600	178674108	178674278	Photosynthesis;		0.62	0.8	0.733	1.082	1.698		1.344		1.466	0.847	0.562		0.317	0.306
Leaf_FLW	2017	EMMAX	chr1D	191716266	T/C	18/256	-	1.19199e-06	5.92373	TraesCS1D01G139200	191733670	191734558	Pollen allergen;					0.562			2.161	3.61	3.03							0.863		2.396
										TraesCS1D01G139300	191792482	191798706	Cell cycle; Cell division;			0.578	1.083	1.944		0.138	1.015	1.077	0.943	1.446	0.38		0.066	0.278		1.414	0.93	0.799	1.374		0.079
Culm_TN	2017	EMMAX	chr1D	199164099	A/G	33/331	-	7.53608e-05	4.12285	TraesCS1D01G143500	199072865	199073839	Zinc finger;
Seed_SW1	2017	EMMAX	chr1D	220309510	T/C	142/218	-	4.15486e-05	4.38144	TraesCS1D01G156200	220407036	220414275	Cytoskeleton;		2.493	3.139	2.956	2.762	2.981	3.274	3.147	2.76	3.16	3.286	2.885	2.75	3.253	3.265	1.877	3.26	2.674	2.398	2.552	2.264	2.156
Seed_WS	2017	GEMMA	chr1D	220309941	A/G	55/349	-	0.00212861	2.6719	TraesCS1D01G156200	220407036	220414275	Cytoskeleton;		2.493	3.139	2.956	2.762	2.981	3.274	3.147	2.76	3.16	3.286	2.885	2.75	3.253	3.265	1.877	3.26	2.674	2.398	2.552	2.264	2.156
Seed_WS	2017	GEMMA	chr1D	220309951	T/C	144/260	-	0.000397039	3.40117	TraesCS1D01G156200	220407036	220414275	Cytoskeleton;		2.493	3.139	2.956	2.762	2.981	3.274	3.147	2.76	3.16	3.286	2.885	2.75	3.253	3.265	1.877	3.26	2.674	2.398	2.552	2.264	2.156
Culm_CN	2018	TASSEL	chr1D	226997994	G/C	38/352	0.1665	4.1885e-05	4.37794	TraesCS1D01G160300	226942710	226945363	Cell cycle control; Cell division;								0.65			0.44									1.087
										TraesCS1D01G160400	226956549	226958798	Abscisic acid; Root development; Seed dormancy;												1.309										1.127
Seed_LS	2017	EMMAX	chr1D	228279748	A/T	13/215	-	3.54589e-05	4.45027	TraesCS1D01G161300	228294170	228299971	Cell cycle control; Cell division; Microtubule binding;		0.967	1.925	1.195	0.107	2.015		0.346			0.814	0.959	1.691	1.784	1.898	0.365		0.613		0.26	1.114
										TraesCS1D01G161400	228301838	228304655	E3 ubiquitin-protein ligase;		1.363	1.888	2.04	2.757	2.416	1.531	2.425	2.532	2.385	2.238	2.843	1.783	2.009	2.016	1.646	2.725	2.621	2.354	2.653	1.501	3.055
Seed_LS	2017	TASSEL	chr1D	228279748	A/T	13/215	0.1563	6.5014e-05	4.18699	TraesCS1D01G161300	228294170	228299971	Cell cycle control; Cell division; Microtubule binding;		0.967	1.925	1.195	0.107	2.015		0.346			0.814	0.959	1.691	1.784	1.898	0.365		0.613		0.26	1.114
										TraesCS1D01G161400	228301838	228304655	E3 ubiquitin-protein ligase;		1.363	1.888	2.04	2.757	2.416	1.531	2.425	2.532	2.385	2.238	2.843	1.783	2.009	2.016	1.646	2.725	2.621	2.354	2.653	1.501	3.055
Leaf_FLW	2017	TASSEL	chr1D	246949084	T/G	98/156	0.2008	2.2958e-05	4.63907	TraesCS1D01G172900	246944533	246953006	F-box protein;		0.773	1.37	1.07	0.904	1.365	1.178	0.971	0.675	0.935	1.417	0.939	0.943	1.365	1.526	0.345	1.025	1.309	0.697	1.215	1.064	0.122
Culm_TN	2018	TASSEL	chr1D	256080467	G/A	14/252	0.1701	2.6962e-05	4.56925	TraesCS1D01G185200	256075126	256077981	Hydrolase activity;		2.994	3.406	3.307	3.809	3.962	2.345	4.594	3.777	4.383	2.596	2.36	3.11	3.215	3.535	3.441	3.948	3.127	3.929	3.297	5.036	2.237
Culm_TN	2018	TASSEL	chr1D	256080485	A/G	14/260	0.1657	2.772e-05	4.55721	TraesCS1D01G185200	256075126	256077981	Hydrolase activity;		2.994	3.406	3.307	3.809	3.962	2.345	4.594	3.777	4.383	2.596	2.36	3.11	3.215	3.535	3.441	3.948	3.127	3.929	3.297	5.036	2.237
Leaf_LW	2018	EMMAX	chr1D	257048936	G/A	77/207	-	2.47768e-05	4.60596	TraesCS1D01G185900	256971830	256973074	F-box;		0.418		0.658		0.097		0.896		0.603			0.45	0.236	0.639	0.704		0.489	1.526		1.122	0.388
Leaf_FLW	2017	TASSEL	chr1D	259680520	A/G	95/315	0.1038	8.9192e-05	4.04967	TraesCS1D01G187700	259777644	259779605	F-box protein;		2.828	4.135	3.661	4.34	4.201	3.127	3.547	3.631	3.188	4.066	3.141	3.784	5.007	5.145	3.04	1.883	4.416	3.593	3.816	5.313	4.134
Leaf_LW	2017	TASSEL	chr1D	259680520	A/G	95/315	0.1048	5.5817e-05	4.25323	TraesCS1D01G187700	259777644	259779605	F-box protein;		2.828	4.135	3.661	4.34	4.201	3.127	3.547	3.631	3.188	4.066	3.141	3.784	5.007	5.145	3.04	1.883	4.416	3.593	3.816	5.313	4.134
Culm_TN	2018	EMMAX	chr1D	267373981	T/C	20/366	-	4.78339e-05	4.32026	TraesCS1D01G191600	267375804	267379793	Leaf morphogenesis; Cytoskeleton organization; Microtubule cytoskeleton organization;		1.834	1.192	1.885	2.719	1.841	1.576	1.925	2.187	1.784	1.797	0.793	2.056	1.718	1.459	1.356	1.447	2.03	1.694	1.785	0.592	0.612
										TraesCS1D01G191700	267380059	267380712	Photosystem II assembly;		1.388	0.459	0.24			0.034						1.45	0.569		2.957		1.652
										TraesCS1D01G191800	267384749	267387534	Tyrosine kinase;											1.018									0.906
Culm_PH	2017	TASSEL	chr1D	283555468	G/A	28/362	0.1027	5.687e-05	4.24512	TraesCS1D01G200400	283550674	283552254	Tyrosine kinase;		2.332	3.155	2.787	2.894	3.276	2.457	2.937	2.477	3.077	3.078	1.911	2.644	3.033	2.938	1.789	3.259	2.685	2.09	2.464	1.473	1.111
										TraesCS1D01G200500	283552712	283564277	Tyrosine kinase;		2.289	2.838	2.512	2.452	2.493	2.327	2.412	2.02	2.672	2.566	1.539	2.398	2.82	2.927	1.341	2.212	1.81	1.691	1.733	1.685	0.598
										TraesCS1D01G200600	283566000	283568204	Abscisic acid; Cytochrome P450;		0.364			1.661	1.733				0.478	0.524	0.223			0.429		0.024	2.931		2.028	3.695
										TraesCS1D01G200700	283569009	283572698	Flower development; Seed germination;	*	2.402	3.17	2.937	3.807	3.353	3.025	4.247	3.668	4.141	2.676	3.54	2.461	1.993	1.62	3.387	4.482	3.825	4.031	2.47	2.601	2.617
										TraesCS1D01G200800	283575027	283577462	Photorespiration;	*	5.323	5.367	6.04	6.547	5.75	6.198	6.325	6.718	6.547	6.356	5.49	5.366	5.521	5.648	5.35	6.582	5.709	5.939	5.988	5.554	5.029
										TraesCS1D01G200900	283617134	283618261	WRKY DNA -binding domain;					1.05															0.417	1.381
Culm_TN	2018	EMMAX	chr1D	293384937	A/C	28/296	-	1.00084e-05	4.99964	TraesCS1D01G206900	293388480	293394244	Tyrosine kinase;		2.592	3.006	2.672	2.723	3.35	2.427	3.009	2.097	3.111	2.905	2.666	2.943	2.858	3.149	2.479	2.901	2.969	2.684	2.938	3.765	2.535
Culm_TN	2018	TASSEL	chr1D	293384937	A/C	28/296	0.1885	5.9454e-06	5.22582	TraesCS1D01G206900	293388480	293394244	Tyrosine kinase;		2.592	3.006	2.672	2.723	3.35	2.427	3.009	2.097	3.111	2.905	2.666	2.943	2.858	3.149	2.479	2.901	2.969	2.684	2.938	3.765	2.535
Culm_TN	2018	EMMAX	chr1D	293384998	A/G	31/293	-	0.000131407	3.88138	TraesCS1D01G206900	293388480	293394244	Tyrosine kinase;		2.592	3.006	2.672	2.723	3.35	2.427	3.009	2.097	3.111	2.905	2.666	2.943	2.858	3.149	2.479	2.901	2.969	2.684	2.938	3.765	2.535
Culm_TN	2018	TASSEL	chr1D	293384998	A/G	31/293	0.1518	7.2207e-05	4.14142	TraesCS1D01G206900	293388480	293394244	Tyrosine kinase;		2.592	3.006	2.672	2.723	3.35	2.427	3.009	2.097	3.111	2.905	2.666	2.943	2.858	3.149	2.479	2.901	2.969	2.684	2.938	3.765	2.535
Culm_TN	2018	EMMAX	chr1D	293385002	T/C	38/286	-	1.53819e-05	4.81299	TraesCS1D01G206900	293388480	293394244	Tyrosine kinase;		2.592	3.006	2.672	2.723	3.35	2.427	3.009	2.097	3.111	2.905	2.666	2.943	2.858	3.149	2.479	2.901	2.969	2.684	2.938	3.765	2.535
Culm_TN	2018	TASSEL	chr1D	293385002	T/C	38/286	0.1681	2.792e-05	4.55408	TraesCS1D01G206900	293388480	293394244	Tyrosine kinase;		2.592	3.006	2.672	2.723	3.35	2.427	3.009	2.097	3.111	2.905	2.666	2.943	2.858	3.149	2.479	2.901	2.969	2.684	2.938	3.765	2.535
Culm_TN	2018	EMMAX	chr1D	293385013	A/C	50/256	-	0.000138343	3.85904	TraesCS1D01G206900	293388480	293394244	Tyrosine kinase;		2.592	3.006	2.672	2.723	3.35	2.427	3.009	2.097	3.111	2.905	2.666	2.943	2.858	3.149	2.479	2.901	2.969	2.684	2.938	3.765	2.535
Culm_TN	2018	TASSEL	chr1D	293385013	A/C	50/256	0.2047	4.4491e-06	5.35173	TraesCS1D01G206900	293388480	293394244	Tyrosine kinase;		2.592	3.006	2.672	2.723	3.35	2.427	3.009	2.097	3.111	2.905	2.666	2.943	2.858	3.149	2.479	2.901	2.969	2.684	2.938	3.765	2.535
Culm_TN	2018	EMMAX	chr1D	293385026	T/G	31/285	-	4.20718e-05	4.37601	TraesCS1D01G206900	293388480	293394244	Tyrosine kinase;		2.592	3.006	2.672	2.723	3.35	2.427	3.009	2.097	3.111	2.905	2.666	2.943	2.858	3.149	2.479	2.901	2.969	2.684	2.938	3.765	2.535
Culm_TN	2018	TASSEL	chr1D	293385026	T/G	31/285	0.1994	5.2176e-06	5.28253	TraesCS1D01G206900	293388480	293394244	Tyrosine kinase;		2.592	3.006	2.672	2.723	3.35	2.427	3.009	2.097	3.111	2.905	2.666	2.943	2.858	3.149	2.479	2.901	2.969	2.684	2.938	3.765	2.535
Culm_TN	2018	EMMAX	chr1D	293385227	A/C	36/200	-	0.000230713	3.63693	TraesCS1D01G206900	293388480	293394244	Tyrosine kinase;		2.592	3.006	2.672	2.723	3.35	2.427	3.009	2.097	3.111	2.905	2.666	2.943	2.858	3.149	2.479	2.901	2.969	2.684	2.938	3.765	2.535
Culm_TN	2018	TASSEL	chr1D	293385227	A/C	36/200	0.1566	0.00030877	3.51036	TraesCS1D01G206900	293388480	293394244	Tyrosine kinase;		2.592	3.006	2.672	2.723	3.35	2.427	3.009	2.097	3.111	2.905	2.666	2.943	2.858	3.149	2.479	2.901	2.969	2.684	2.938	3.765	2.535
Culm_CN	2018	GEMMA	chr1D	318763577	T/A	203/217	-	0.00028836	3.54006	TraesCS1D01G230500	318665375	318665491	Photosynthesis; Photosystem II reaction center;
										TraesCS1D01G230600	318722181	318723368	E3 ubiquitin-protein ligase; Zinc finger;									0.927	0.834									0.012
Seed_WS	2017	EMMAX	chr1D	325656058	T/C	11/203	-	1.50589e-05	4.82221	TraesCS1D01G236300	325677168	325684024	Salicylic acid mediated signaling pathway; Flowering time control protein;		1.852		4.115	4.113	0.54	4.62	4.058	4.924	3.851	3.016	1.409				1.633	4.875	3.673	4.001	1.918	0.516	1.457
Leaf_FLL	2017	EMMAX	chr1D	346819375	A/G	24/246	-	3.41469e-05	4.46665	TraesCS1D01G254600	346876655	346878166	PPR repeat family;				0.224	0.346						0.362								0.152	0.392
Seed_WS	2017	EMMAX	chr1D	359609369	T/C	28/202	-	5.0632e-05	4.29558	TraesCS1D01G263700	359611511	359613890	Gibberellin metabolic process;			0.427										0.743			0.509				0.95	0.958
										TraesCS1D01G263800	359664637	359666117	Abscisic acid-activated signaling pathway; Meristem;	*	2.24	1.59	1.511	0.145	1.616		1.684	1.387	1.284	1.765	1.787	2.791	3.795	3.997	2.942	0.016	1.376	1.7	4.429	4.112	1.831
Seed_LS	2017	GEMMA	chr1D	373057166	G/C	69/351	-	0.00054756	3.26157	TraesCS1D01G276600	373116075	373117655	Cytochrome P450;		1.163	0.215	0.789	0.237	1.665	2.016	0.52	1.198	0.49	1.78			0.033	0.608	0.44		1.576	0.12	2.256	2.002	1.313
Leaf_LL	2017	TASSEL	chr1D	438383751	A/C	64/322	0.0944	3.7385e-05	4.4273	TraesCS1D01G353100	438368548	438370820	Cytoskeleton; Microtubule;	*	6.475	6.972	8.246	9.731	8.027	8.403	9.112	9.766	8.818	9.217	7.672	6.662	7.152	7.109	7.092	9.935	9.646	9.191	8.96	6.561	7.899
Culm_TN	2017	EMMAX	chr1D	477171796	A/G	26/216	-	9.29244e-05	4.03187	TraesCS1D01G421000	477204324	477207600	PPR repeat family;		0.572	0.483	1.257		1.047	1.933			0.216	1.279		1.919	1.645	1.508	1.098	0.464	0.861		0.289	0.411
										TraesCS1D01G421100	477213371	477219305	Hydrolase;		2.613	4.058	3.275	1.113	0.907	5.205	2.554	0.646	2.599	5.354	3.701	1.761	1.967	1.996	2.588	4.762	1.426	2.78	5.025	0.188	3.421
Culm_TN	2017	EMMAX	chr1D	477171868	G/T	19/221	-	0.000970705	3.01291	TraesCS1D01G421000	477204324	477207600	PPR repeat family;		0.572	0.483	1.257		1.047	1.933			0.216	1.279		1.919	1.645	1.508	1.098	0.464	0.861		0.289	0.411
										TraesCS1D01G421100	477213371	477219305	Hydrolase;		2.613	4.058	3.275	1.113	0.907	5.205	2.554	0.646	2.599	5.354	3.701	1.761	1.967	1.996	2.588	4.762	1.426	2.78	5.025	0.188	3.421
Leaf_LW	2017	EMMAX	chr1D	477233477	A/T	22/254	-	6.10328e-05	4.21444	TraesCS1D01G421000	477204324	477207600	PPR repeat family;		0.572	0.483	1.257		1.047	1.933			0.216	1.279		1.919	1.645	1.508	1.098	0.464	0.861		0.289	0.411
										TraesCS1D01G421100	477213371	477219305	Hydrolase;		2.613	4.058	3.275	1.113	0.907	5.205	2.554	0.646	2.599	5.354	3.701	1.761	1.967	1.996	2.588	4.762	1.426	2.78	5.025	0.188	3.421
Culm_TN	2018	TASSEL	chr1D	483068426	A/G	28/332	0.1634	2.9488e-05	4.53035	TraesCS1D01G433600	482991908	482993530	Seed dormancy;			0.682	4.785	2.83			5.037	4.581	6.356		4.516	1.392	0.586			4.913	0.266	4.114	1.59	1.437
										TraesCS1D01G433800	483069299	483072378	Leucine rich repeat;
										TraesCS1D01G433900	483142065	483144377	Tyrosine kinase activity;
Leaf_FLW	2017	TASSEL	chr1D	486853597	G/C	31/219	0.2109	3.5011e-06	5.4558	TraesCS1D01G441900	486755102	486758811	Hydrolase;																	0.865	0.879		1.306
										TraesCS1D01G442000	486760117	486760674	Developmental process;
										TraesCS1D01G442100	486763547	486764986	Zinc finger;																1.947	0.675	1.448	1.538	1.461	2.05
										TraesCS1D01G442200	486827107	486851827	Hydrolase;
										TraesCS1D01G442500	486879959	486883843	Tyrosine kinase activity;																				0.792		0.451
										TraesCS1D01G442600	486905435	486907125	Hydrolase;
Leaf_FLW	2017	EMMAX	chr1D	487668339	A/G	25/307	-	2.29471e-05	4.63927	TraesCS1D01G444300	487633599	487635303	Tyrosine kinase activity;											0.02									1.134
Leaf_FLW	2017	TASSEL	chr1D	487668339	A/G	25/307	0.1647	2.6303e-06	5.57999	TraesCS1D01G444300	487633599	487635303	Tyrosine kinase activity;											0.02									1.134
Culm_PH	2017	TASSEL	chr1D	494045921	T/C	22/324	0.1178	6.3021e-06	5.20051	TraesCS1D01G452600	493977512	493982388	Zinc finger protein;												1.005								0.158		1.38
										TraesCS1D01G452700	494009940	494014246	Tyrosine kinase; Leucine rich repeat; Developmental process; Meristem maintenance;																				0.271
										TraesCS1D01G453000	494140472	494142135	E3 ubiquitin-protein ligase; Zinc finger;																			2.252		1.779
										TraesCS1D01G453100	494144128	494153513	Cell cycle control; Cell division; Plasmodesma;		0.264	0.801	0.764	1.325	1.066	0.158	1.058	0.534	0.844	1.373	1.287	0.707	1.014	1.168	1.649	2.649	2.916	2.425	3.015	2.653	1.995
Culm_TN	2018	TASSEL	chr2A	538387	C/G	19/211	0.1499	6.4811e-05	4.18835	TraesCS2A01G001000	513009	516445	Leucine rich repeat;
										TraesCS2A01G001400	562911	565826	Leucine rich repeat;
										TraesCS2A01G001500	581452	585115	Leucine rich repeat;				1.02			0.186
Culm_PH	2017	TASSEL	chr2A	24127293	G/A	28/188	0.1212	0.00074439	3.1282	TraesCS2A01G057000	24128527	24134655	Tyrosine kinase;
										TraesCS2A01G057500	24173937	24176225	Leucine rich repeat;
Culm_PH	2017	TASSEL	chr2A	24127307	G/C	21/193	0.2289	3.3662e-06	5.47286	TraesCS2A01G057000	24128527	24134655	Tyrosine kinase;
										TraesCS2A01G057500	24173937	24176225	Leucine rich repeat;
Seed_LS	2018	GEMMA	chr2A	27359149	A/G	26/376	-	0.000180161	3.74434	TraesCS2A01G060500	27276071	27277256	Gibberellin;												0.646										1.332
										TraesCS2A01G060800	27360588	27362573	F-box domain;
										TraesCS2A01G061100	27427715	27450084	Flower development;		1.466	2.233	2.514	3.114	2.231	2.113	2.534	2.477	2.329	2.979	2.443	2.171	2.543	2.589	1.244	2.549	2.513	2.2	2.705	1.685	1.826
Leaf_FLW	2017	EMMAX	chr2A	30331916	T/G	29/241	-	8.82833e-06	5.05412	TraesCS2A01G068600	30243601	30244735	Tyrosine kinase;
										TraesCS2A01G068700	30253203	30254004	Tyrosine kinase;
										TraesCS2A01G068800	30268851	30272079	Tyrosine kinase; Leucine rich repeat;				0.078							0.101				0.134					0.152
										TraesCS2A01G068900	30273993	30277241	Tyrosine kinase; Leucine rich repeat;
										TraesCS2A01G069000	30301000	30304245	Tyrosine kinase; Leucine rich repeat;
										TraesCS2A01G069100	30305253	30308602	Leucine rich repeat;		2.402	2.056	1.402		2.283							2.404	2.039	2.58	1.104				0.471
										TraesCS2A01G069300	30329522	30331905	Myb-like DNA-binding domain;				0.342				1.118	0.48	0.076	0.891			0.403	0.91		0.453		0.963	0.884
Leaf_LW	2017	EMMAX	chr2A	30331916	T/G	29/241	-	8.71854e-06	5.05956	TraesCS2A01G068600	30243601	30244735	Tyrosine kinase;
										TraesCS2A01G068700	30253203	30254004	Tyrosine kinase;
										TraesCS2A01G068800	30268851	30272079	Tyrosine kinase; Leucine rich repeat;				0.078							0.101				0.134					0.152
										TraesCS2A01G068900	30273993	30277241	Tyrosine kinase; Leucine rich repeat;
										TraesCS2A01G069000	30301000	30304245	Tyrosine kinase; Leucine rich repeat;
										TraesCS2A01G069100	30305253	30308602	Leucine rich repeat;		2.402	2.056	1.402		2.283							2.404	2.039	2.58	1.104				0.471
										TraesCS2A01G069300	30329522	30331905	Myb-like DNA-binding domain;				0.342				1.118	0.48	0.076	0.891			0.403	0.91		0.453		0.963	0.884
Leaf_LW	2017	TASSEL	chr2A	30331916	T/G	29/241	0.1988	1.7795e-05	4.7497	TraesCS2A01G068600	30243601	30244735	Tyrosine kinase;
										TraesCS2A01G068700	30253203	30254004	Tyrosine kinase;
										TraesCS2A01G068800	30268851	30272079	Tyrosine kinase; Leucine rich repeat;				0.078							0.101				0.134					0.152
										TraesCS2A01G068900	30273993	30277241	Tyrosine kinase; Leucine rich repeat;
										TraesCS2A01G069000	30301000	30304245	Tyrosine kinase; Leucine rich repeat;
										TraesCS2A01G069100	30305253	30308602	Leucine rich repeat;		2.402	2.056	1.402		2.283							2.404	2.039	2.58	1.104				0.471
										TraesCS2A01G069300	30329522	30331905	Myb-like DNA-binding domain;				0.342				1.118	0.48	0.076	0.891			0.403	0.91		0.453		0.963	0.884
Culm_PH	2017	TASSEL	chr2A	31951469	T/C	32/326	0.1148	3.2044e-05	4.49425	TraesCS2A01G071800	31952726	31959926	Tyrosine kinase;				1.969		2.688		1.586	1.193	2.799							2.765		1.963	0.186
										TraesCS2A01G071900	31970517	31979047	Tyrosine kinase;								2.109		1.607							0.407		1.144
Leaf_FLW	2018	EMMAX	chr2A	86257009	C/G	14/232	-	5.92183e-05	4.22754	TraesCS2A01G140900	86270391	86271628	bZIP transcription factor;																				2.385
Seed_LS	2017	TASSEL	chr2A	100823651	A/T	19/361	0.1363	1.531e-05	4.81502	TraesCS2A01G152700	100824953	100826650	Myb-like DNA-binding domain;		0.694		2.127	1.265		3.174	2.106	1.921	2.319	3.356	0.186				1.403	2.298	2.34	2.764	2.58	0.248	0.186
										TraesCS2A01G152800	100836469	100837016	Zinc finger;
Culm_PH	2017	TASSEL	chr2A	136117802	T/C	58/296	0.1151	7.6767e-05	4.11483	TraesCS2A01G176500	136053516	136056887	Lignin metabolic process; Tyrosine kinase; Leucine rich repeat; Meristem maintenance; Pollen maturation;		0.937	0.711	0.647	1.2	1.203	0.306	1.8	1.039	1.316	1.522	0.165	0.615	1.006	1.461	0.864	1.398	1.483	1.816	1.497	1.371	0.237
Culm_PH	2017	TASSEL	chr2A	166755208	T/C	38/328	0.184	6.7517e-08	7.17059	TraesCS2A01G196900	166754484	166757871	E3 ubiquitin ligase;		1.994	1.985	2.14	2.256	2.58	2.406	1.959	1.734	2.23	1.967	1.293	2.116	2.015	2.118	2.739	2.118	2.715	2.64	2.994	2.127	1.849
										TraesCS2A01G197500	166855158	166858343	Leucine rich repeat;		0.465	0.33	0.533		0.098	0.432			0.165			0.221	0.597	0.895	0.657	0.624	0.515		0.33	1.29
Seed_LS	2018	EMMAX	chr2A	170065300	A/G	24/288	-	9.69876e-05	4.01328	TraesCS2A01G198300	170069995	170070356	Zinc finger;			0.599	0.831				0.194	0.955		0.22						0.732			0.315
Seed_LS	2018	EMMAX	chr2A	170065303	T/A	24/266	-	7.58827e-05	4.11986	TraesCS2A01G198300	170069995	170070356	Zinc finger;			0.599	0.831				0.194	0.955		0.22						0.732			0.315
Culm_TN	2018	EMMAX	chr2A	223724374	A/G	25/231	-	9.54212e-05	4.02036	TraesCS2A01G224300	223715918	223722744	Zinc finger;		0.56	0.52	0.849	1.788	0.688	0.429	1.855	1.951	2.311	0.73	1.084				0.204	0.984	0.917	1.802	0.622	2.213	0.337
Seed_LS	2017	TASSEL	chr2A	233479586	A/C	25/375	0.1469	1.0576e-06	5.97568	TraesCS2A01G226200	233459318	233469985	Microtubule nucleation;	*	2.779	3.165	3.825	4.084	3.474	4.011	3.712	4.118	4.052	4.284	2.657	2.973	3.533	3.563	3.011	3.669	3.751	3.304	3.621	2.403	2.251
										TraesCS2A01G226300	233470543	233476085	Flowering;	*	2.87	3.26	3.49	3.986	3.497	3.141	3.7	3.696	3.676	3.522	3.149	2.998	3.241	3.281	3.029	3.559	3.846	4.013	3.976	3.018	3.235
Leaf_FLL	2017	TASSEL	chr2A	238741738	C/T	13/209	0.1639	9.657e-05	4.01516	TraesCS2A01G227200	238714808	238736418	E3 ubiquitin ligase; F-box-like protein; Photomorphogenesis;		2.002	2.466	2.493	2.881	2.373	1.891	2.507	2.653	2.722	2.578	2.394	2.318	2.492	2.684	1.566	2.477	2.272	2.272	2.209	1.802	1.374
Culm_CN	2018	TASSEL	chr2A	278408936	G/A	22/398	0.1202	8.5022e-05	4.07047	TraesCS2A01G233300	278415099	278419763	Flower development; Cell cycle; Microtubule; Cell proliferation;				2.202	3.102		1.34	2.089	2.331	1.471	1.235					0.302	3.371	2.23	2.335	1.517		0.865
										TraesCS2A01G233400	278446130	278467718	Tyrosine kinase;		1.977	2.713	2.751	3.056	2.619	2.713	2.874	3.057	3.146	3.279	3.154	2.22	2.446	2.773	1.897	3.214	3.057	2.725	2.945	2.609	2.421
Seed_LS	2018	GEMMA	chr2A	419189933	A/C	27/367	-	6.54364e-05	4.18418	TraesCS2A01G264300	419193230	419209149	Negative regulation of programmed cell death;		1.34	2.136	2.192	2.241	1.939	2.068	2.414	2.655	2.827	2.911	2.08	1.672	2.057	2.152	1.728	2.917	2.73	2.47	2.776	2.365	1.838
Culm_PH	2017	EMMAX	chr2A	459011231	C/T	52/360	-	5.35868e-05	4.27094	TraesCS2A01G277500	459087185	459096504	Meristem specification; Flower development; Shoot apical meristem specification; Seed germination; Cell cycle; Cell division; Cell proliferation; Photomorphogenesis;		0.535	1.042	0.409	0.472	0.921		0.892	0.063	0.718	0.476	0.992	0.396	0.745	1.045	0.081		0.044	0.367	0.362	0.231
Culm_PH	2017	GEMMA	chr2A	459011231	C/T	52/360	-	4.82438e-05	4.31656	TraesCS2A01G277500	459087185	459096504	Meristem specification; Flower development; Shoot apical meristem specification; Seed germination; Cell cycle; Cell division; Cell proliferation; Photomorphogenesis;		0.535	1.042	0.409	0.472	0.921		0.892	0.063	0.718	0.476	0.992	0.396	0.745	1.045	0.081		0.044	0.367	0.362	0.231
Culm_PH	2017	TASSEL	chr2A	459011231	C/T	52/360	0.1166	7.4663e-06	5.12689	TraesCS2A01G277500	459087185	459096504	Meristem specification; Flower development; Shoot apical meristem specification; Seed germination; Cell cycle; Cell division; Cell proliferation; Photomorphogenesis;		0.535	1.042	0.409	0.472	0.921		0.892	0.063	0.718	0.476	0.992	0.396	0.745	1.045	0.081		0.044	0.367	0.362	0.231
Seed_LS	2018	GEMMA	chr2A	588966159	T/G	23/365	-	0.000491475	3.3085	TraesCS2A01G349600	589001325	589010438	E3 ubiquitin-protein ligase;	*	3.104	3.801	3.572	3.921	4.198	3.338	4.375	3.762	4.049	4.021	3.873	3.331	3.946	4.236	2.908	3.688	3.86	3.79	3.831	3.238	3.216
Culm_PH	2017	TASSEL	chr2A	606689737	A/G	127/201	0.1224	3.4802e-05	4.4584	TraesCS2A01G362300	606676920	606679840	Leucine rich repeat;												0.051
Culm_TN	2018	TASSEL	chr2A	610733954	A/G	20/296	0.1736	2.8718e-05	4.54185	TraesCS2A01G366100	610710592	610711462	B-box zinc finger protein;		3.062	3.626	1.327		2.115	0.303			0.128	3.528	0.759	3.983	4.159	3.302	2.868				3.052	0.574	1.246
Seed_WS	2017	GEMMA	chr2A	659654904	T/C	27/375	-	0.000672601	3.17224	TraesCS2A01G404000	659639743	659649785	E3 ubiquitin ligase;		0.505	0.032	0.998	1.289		1.657	1.619	1.746	1.208	1.417	1.157	0.048				2.883	0.961	1.188	1.547		0.135
Culm_PH	2017	TASSEL	chr2A	690735234	T/A	58/306	0.1276	1.3752e-05	4.86163	TraesCS2A01G439500	690742922	690744814	Hydrolase activity;
Culm_PH	2017	TASSEL	chr2A	690735302	A/G	47/327	0.1311	8.9108e-06	5.05008	TraesCS2A01G439500	690742922	690744814	Hydrolase activity;
Leaf_FLL	2018	GEMMA	chr2A	719212103	A/C	25/387	-	0.000898725	3.04637	TraesCS2A01G483200	719256693	719257224	Zinc finger;
Culm_TN	2018	TASSEL	chr2A	719212623	T/C	170/246	0.0904	0.0003822	3.41771	TraesCS2A01G483200	719256693	719257224	Zinc finger;
Culm_TN	2018	TASSEL	chr2A	719212646	G/A	166/250	0.095	0.0002608	3.58369	TraesCS2A01G483200	719256693	719257224	Zinc finger;
Culm_TN	2018	TASSEL	chr2A	719212660	T/G	146/270	0.1197	3.4176e-05	4.46628	TraesCS2A01G483200	719256693	719257224	Zinc finger;
Culm_PH	2017	TASSEL	chr2A	748967660	C/T	132/208	0.114	5.0069e-05	4.30043	TraesCS2A01G532600	748906121	748910525	Tyrosine kinase; Pollen;																1.47
Culm_PH	2017	TASSEL	chr2A	748967692	C/T	131/209	0.1031	0.00012289	3.91048	TraesCS2A01G532600	748906121	748910525	Tyrosine kinase; Pollen;																1.47
Seed_WS	2018	GEMMA	chr2A	766181912	A/G	36/364	-	0.000592692	3.22717	TraesCS2A01G567200	766095956	766097398	F-box protein;
										TraesCS2A01G567300	766151862	766156384	Auxin response factor;
Seed_WS	2018	GEMMA	chr2A	766181960	C/A	62/336	-	0.00163568	2.7863	TraesCS2A01G567200	766095956	766097398	F-box protein;
										TraesCS2A01G567300	766151862	766156384	Auxin response factor;
Culm_CN	2018	EMMAX	chr2A	769554263	T/A	13/211	-	4.3694e-05	4.35958	TraesCS2A01G574600	769494669	769497430	Abscisic acid-activated signaling pathway;		2.294	2.63	2.853	2.829	3.018	2.142	3.208	3.423	3.487	2.132	1.452	2.566	2.591	2.647	1.741	2.374	2.023	2.758	1.687	1.728	0.625
										TraesCS2A01G574800	769551419	769554608	Tyrosine kinase; Leucine rich repeat;		1.777		3.186		0.206
										TraesCS2A01G575000	769641738	769643632	F-box domain; Leucine rich repeat protein;											0.43
										TraesCS2A01G575100	769652300	769655236	Leucine rich repeat;								0.973
Culm_PH	2018	GEMMA	chr2A	772478123	T/C	134/278	-	0.000449547	3.34722	TraesCS2A01G580000	772380637	772384939	Tyrosine kinase; Leucine rich repeat;		1.249	2.105	4.025	4.238		3.991	3.812	4.156	4.072	5.32	2.924	0.149		1.407	0.467	3.558	2.427	2.9	2.957		2.311
Leaf_LW	2017	EMMAX	chr2B	5005673	C/T	25/307	-	0.000348667	3.45759	TraesCS2B01G008900	4984390	4990447	Zinc finger; Cell proliferation;		1.031	1.281	1.728	1.886	1.7	1.384	2.072	2.365	1.96	1.671	1.748	1.024	1.494	1.456	3.125	4.375	3.988	4.114	3.702	3.499	3.402
										TraesCS2B01G009100	5041095	5042778	Cytochrome P450;
Leaf_LW	2017	EMMAX	chr2B	5005844	C/T	20/214	-	3.67121e-05	4.43519	TraesCS2B01G008900	4984390	4990447	Zinc finger; Cell proliferation;		1.031	1.281	1.728	1.886	1.7	1.384	2.072	2.365	1.96	1.671	1.748	1.024	1.494	1.456	3.125	4.375	3.988	4.114	3.702	3.499	3.402
										TraesCS2B01G009100	5041095	5042778	Cytochrome P450;
Culm_TN	2018	EMMAX	chr2B	5005879	G/C	13/215	-	5.08271e-05	4.2939	TraesCS2B01G008900	4984390	4990447	Zinc finger; Cell proliferation;		1.031	1.281	1.728	1.886	1.7	1.384	2.072	2.365	1.96	1.671	1.748	1.024	1.494	1.456	3.125	4.375	3.988	4.114	3.702	3.499	3.402
										TraesCS2B01G009100	5041095	5042778	Cytochrome P450;
Culm_TN	2018	GEMMA	chr2B	45618201	T/G	208/212	-	0.00493781	2.30647	TraesCS2B01G081000	45533365	45535480	Leucine rich repeat;		1.274	0.259	0.885		0.732							1.13	0.301	0.934	0.231
										TraesCS2B01G081100	45536295	45537664	Tyrosine kinase;		1.327	0.263	1.059		1.171					0.073		1.126	0.305	1.102	0.5		0.2		0.328
										TraesCS2B01G081200	45544119	45546130	Tyrosine kinase; Leucine rich repeat;
										TraesCS2B01G081300	45550029	45553316	Tyrosine kinase; Leucine rich repeat;		1.017		0.493		0.859	0.875			0.409	0.484		0.747	0.092	0.282	0.527	0.886	0.486		0.249	0.058
										TraesCS2B01G081500	45615774	45616505	Tyrosine kinase;
										TraesCS2B01G081700	45623123	45626674	Tyrosine kinase; Leucine rich repeat;
										TraesCS2B01G081900	45672582	45675365	Tyrosine kinase; Leucine rich repeat;		0.788	0.075	0.824		0.334							0.565	0.756	0.943
										TraesCS2B01G082100	45678978	45681733	Tyrosine kinase; Leucine rich repeat;																				0.307
										TraesCS2B01G082200	45689127	45693373	Tyrosine kinase;		0.056		0.868									0.014		1.016	1.096
										TraesCS2B01G082300	45694712	45697740	Leucine rich repeat;		1.734	0.774	2.773		1.128							1.677	0.612	0.882
Culm_TN	2018	TASSEL	chr2B	45618201	T/G	208/212	0.1599	1.3707e-06	5.86306	TraesCS2B01G081000	45533365	45535480	Leucine rich repeat;		1.274	0.259	0.885		0.732							1.13	0.301	0.934	0.231
										TraesCS2B01G081100	45536295	45537664	Tyrosine kinase;		1.327	0.263	1.059		1.171					0.073		1.126	0.305	1.102	0.5		0.2		0.328
										TraesCS2B01G081200	45544119	45546130	Tyrosine kinase; Leucine rich repeat;
										TraesCS2B01G081300	45550029	45553316	Tyrosine kinase; Leucine rich repeat;		1.017		0.493		0.859	0.875			0.409	0.484		0.747	0.092	0.282	0.527	0.886	0.486		0.249	0.058
										TraesCS2B01G081500	45615774	45616505	Tyrosine kinase;
										TraesCS2B01G081700	45623123	45626674	Tyrosine kinase; Leucine rich repeat;
										TraesCS2B01G081900	45672582	45675365	Tyrosine kinase; Leucine rich repeat;		0.788	0.075	0.824		0.334							0.565	0.756	0.943
										TraesCS2B01G082100	45678978	45681733	Tyrosine kinase; Leucine rich repeat;																				0.307
										TraesCS2B01G082200	45689127	45693373	Tyrosine kinase;		0.056		0.868									0.014		1.016	1.096
										TraesCS2B01G082300	45694712	45697740	Leucine rich repeat;		1.734	0.774	2.773		1.128							1.677	0.612	0.882
Culm_TN	2018	GEMMA	chr2B	45618557	T/C	209/211	-	0.000607243	3.21664	TraesCS2B01G081000	45533365	45535480	Leucine rich repeat;		1.274	0.259	0.885		0.732							1.13	0.301	0.934	0.231
										TraesCS2B01G081100	45536295	45537664	Tyrosine kinase;		1.327	0.263	1.059		1.171					0.073		1.126	0.305	1.102	0.5		0.2		0.328
										TraesCS2B01G081200	45544119	45546130	Tyrosine kinase; Leucine rich repeat;
										TraesCS2B01G081300	45550029	45553316	Tyrosine kinase; Leucine rich repeat;		1.017		0.493		0.859	0.875			0.409	0.484		0.747	0.092	0.282	0.527	0.886	0.486		0.249	0.058
										TraesCS2B01G081500	45615774	45616505	Tyrosine kinase;
										TraesCS2B01G081700	45623123	45626674	Tyrosine kinase; Leucine rich repeat;
										TraesCS2B01G081900	45672582	45675365	Tyrosine kinase; Leucine rich repeat;		0.788	0.075	0.824		0.334							0.565	0.756	0.943
										TraesCS2B01G082100	45678978	45681733	Tyrosine kinase; Leucine rich repeat;																				0.307
										TraesCS2B01G082200	45689127	45693373	Tyrosine kinase;		0.056		0.868									0.014		1.016	1.096
										TraesCS2B01G082300	45694712	45697740	Leucine rich repeat;		1.734	0.774	2.773		1.128							1.677	0.612	0.882
Culm_TN	2018	TASSEL	chr2B	45618557	T/C	209/211	0.1343	1.0396e-05	4.98313	TraesCS2B01G081000	45533365	45535480	Leucine rich repeat;		1.274	0.259	0.885		0.732							1.13	0.301	0.934	0.231
										TraesCS2B01G081100	45536295	45537664	Tyrosine kinase;		1.327	0.263	1.059		1.171					0.073		1.126	0.305	1.102	0.5		0.2		0.328
										TraesCS2B01G081200	45544119	45546130	Tyrosine kinase; Leucine rich repeat;
										TraesCS2B01G081300	45550029	45553316	Tyrosine kinase; Leucine rich repeat;		1.017		0.493		0.859	0.875			0.409	0.484		0.747	0.092	0.282	0.527	0.886	0.486		0.249	0.058
										TraesCS2B01G081500	45615774	45616505	Tyrosine kinase;
										TraesCS2B01G081700	45623123	45626674	Tyrosine kinase; Leucine rich repeat;
										TraesCS2B01G081900	45672582	45675365	Tyrosine kinase; Leucine rich repeat;		0.788	0.075	0.824		0.334							0.565	0.756	0.943
										TraesCS2B01G082100	45678978	45681733	Tyrosine kinase; Leucine rich repeat;																				0.307
										TraesCS2B01G082200	45689127	45693373	Tyrosine kinase;		0.056		0.868									0.014		1.016	1.096
										TraesCS2B01G082300	45694712	45697740	Leucine rich repeat;		1.734	0.774	2.773		1.128							1.677	0.612	0.882
Seed_LS	2017	GEMMA	chr2B	141272470	A/C	36/364	-	0.000233073	3.63251	TraesCS2B01G168500	141282515	141283588	Hydrolase activity; Pollen tube growth;																1.122		0.719		1.633		1.843
										TraesCS2B01G168600	141367316	141368528	Hydrolase activity; Pollen tube growth;
Culm_TN	2018	EMMAX	chr2B	164847808	C/A	18/230	-	5.51398e-05	4.25853	TraesCS2B01G189100	164893446	164897232	Hydrolase activity;		0.402	0.263			0.723					1.056	0.235	0.092		3.882	0.799		0.255		4.915	0.699	0.709
										TraesCS2B01G189200	164904337	164906734	PPR repeat family;				0.056		0.114		0.009		0.219	0.219									0.007
Seed_SL	2018	GEMMA	chr2B	182869691	G/A	188/230	-	0.000266173	3.57484	TraesCS2B01G203200	182931654	182935254	Meristem; Flower development;		0.483	1.108	1.76	2.961	1.578	1.035	1.956	2.408	2.303	2.447	2.364	1.478	1.379	1.497	0.674	0.987	2.123	1.758	2.556	1.87	2.191
Seed_SL	2018	GEMMA	chr2B	182869746	G/A	192/226	-	0.000663126	3.1784	TraesCS2B01G203200	182931654	182935254	Meristem; Flower development;		0.483	1.108	1.76	2.961	1.578	1.035	1.956	2.408	2.303	2.447	2.364	1.478	1.379	1.497	0.674	0.987	2.123	1.758	2.556	1.87	2.191
Seed_SL	2018	GEMMA	chr2B	182869793	A/G	193/225	-	0.000483146	3.31592	TraesCS2B01G203200	182931654	182935254	Meristem; Flower development;		0.483	1.108	1.76	2.961	1.578	1.035	1.956	2.408	2.303	2.447	2.364	1.478	1.379	1.497	0.674	0.987	2.123	1.758	2.556	1.87	2.191
Culm_CN	2018	EMMAX	chr2B	190602641	A/G	18/288	-	4.57305e-05	4.33979	TraesCS2B01G209100	190658232	190661063	Xylem development;	*	8.439	9.195	7.958	7.75	9.606	7.031	8.296	5.029	6.793	7.507	6.943	8.311	8.93	9.008	7.787	7.024	8.176	6.72	7.809	7.576	6.617
Culm_CN	2018	EMMAX	chr2B	245828534	A/G	17/223	-	6.2451e-05	4.20446	TraesCS2B01G241700	245784438	245787537	Tyrosine kinase;		0.582		1.227	0.749			0.752	1.767	1.925						2.981			1.755		0.651
										TraesCS2B01G241800	245790399	245794177	Abscisic acid; Tyrosine kinase;				0.499				1.49	0.756	2.208							1.073		1.406	0.258	1.031
										TraesCS2B01G241900	245820249	245823439	Tyrosine kinase;										0.173											0.402
Leaf_LW	2018	GEMMA	chr2B	259827537	T/C	88/324	-	0.000503262	3.29821	TraesCS2B01G250300	259776149	259781223	E3 ubiquitin ligase;		1.877	2.568	3.209	4.315	3.323	2.022	3.806	4.181	3.751	3.34	2.945	2.644	3.184	3.274	2.682	3.46	3.911	3.582	3.314	3.4	2.625
Leaf_LW	2018	GEMMA	chr2B	259827551	C/T	87/325	-	0.000798099	3.09794	TraesCS2B01G250300	259776149	259781223	E3 ubiquitin ligase;		1.877	2.568	3.209	4.315	3.323	2.022	3.806	4.181	3.751	3.34	2.945	2.644	3.184	3.274	2.682	3.46	3.911	3.582	3.314	3.4	2.625
Leaf_LW	2018	GEMMA	chr2B	259827558	C/T	84/328	-	0.00412444	2.38463	TraesCS2B01G250300	259776149	259781223	E3 ubiquitin ligase;		1.877	2.568	3.209	4.315	3.323	2.022	3.806	4.181	3.751	3.34	2.945	2.644	3.184	3.274	2.682	3.46	3.911	3.582	3.314	3.4	2.625
Leaf_LW	2018	GEMMA	chr2B	259827845	G/A	94/320	-	0.00147944	2.8299	TraesCS2B01G250300	259776149	259781223	E3 ubiquitin ligase;		1.877	2.568	3.209	4.315	3.323	2.022	3.806	4.181	3.751	3.34	2.945	2.644	3.184	3.274	2.682	3.46	3.911	3.582	3.314	3.4	2.625
Culm_PH	2017	GEMMA	chr2B	291603427	A/G	32/388	-	0.000591391	3.22813	TraesCS2B01G255300	291584148	291619655	E3 ubiquitin protein ligase; Zinc finger;		2.306	2.884	2.595	2.213	2.775	2.547	2.968	2.764	3.227	2.848	2.229	2.551	2.756	2.979	2.292	3.535	2.73	2.954	2.724	2.326	1.673
Culm_PH	2017	TASSEL	chr2B	291603427	A/G	32/388	0.0945	1.0083e-05	4.99641	TraesCS2B01G255300	291584148	291619655	E3 ubiquitin protein ligase; Zinc finger;		2.306	2.884	2.595	2.213	2.775	2.547	2.968	2.764	3.227	2.848	2.229	2.551	2.756	2.979	2.292	3.535	2.73	2.954	2.724	2.326	1.673
Seed_LS	2017	TASSEL	chr2B	359872671	A/G	15/233	0.1529	4.1375e-05	4.38326	TraesCS2B01G267200	359857941	359867168	Abscisic acid;		2.355	2.801	2.849	3.174	2.747	2.512	2.946	2.948	2.926	3.011	3.355	2.796	2.845	2.911	2.037	3.172	2.624	2.862	2.725	2.784	2.562
Culm_PH	2017	TASSEL	chr2B	373285180	A/G	104/182	0.1452	2.9962e-05	4.52343	TraesCS2B01G271700	373301831	373305297	Ethylene; Abscisic acid-activated signaling pathway; Tyrosine kinase;	*	3.032	4.632	3.8	2.607	4.881	3.368	3.753	4.448	4.797	4.034	3.393	4.115	5.831	6.45	3.828	4.37	4.442	4.824	3.567	6.9	4.225
										TraesCS2B01G271800	373308436	373314465	Zinc finger;		2.652	3.388	3.14	3.269	3.384	2.799	3.366	2.904	3.155	3.688	3.733	3.178	3.525	3.783	2.413	3.346	3.293	3.189	3.52	3.176	3.163
Leaf_FLL	2017	TASSEL	chr2B	380594520	A/G	21/233	0.1569	3.1726e-05	4.49858	TraesCS2B01G275700	380495917	380507191	Plasmodesma;		3.024	3.273	3.859	4.156	3.177	3.694	3.913	4.272	4.239	4.029	3.52	3.221	3.242	3.456	2.953	4.591	3.753	3.803	3.767	3.448	2.936
Leaf_FLL	2017	EMMAX	chr2B	396199943	C/A	22/382	-	0.000366746	3.43563	TraesCS2B01G287000	396175334	396177237	Lignin catabolic process; Meristem;		0.299		0.38			1.577
Leaf_FLL	2017	GEMMA	chr2B	396199943	C/A	22/382	-	0.000322107	3.492	TraesCS2B01G287000	396175334	396177237	Lignin catabolic process; Meristem;		0.299		0.38			1.577
Leaf_FLL	2017	TASSEL	chr2B	396199943	C/A	22/382	0.0774	0.00064142	3.19286	TraesCS2B01G287000	396175334	396177237	Lignin catabolic process; Meristem;		0.299		0.38			1.577
Leaf_FLL	2017	EMMAX	chr2B	396199944	A/T	22/384	-	0.000314847	3.5019	TraesCS2B01G287000	396175334	396177237	Lignin catabolic process; Meristem;		0.299		0.38			1.577
Leaf_FLL	2017	GEMMA	chr2B	396199944	A/T	22/384	-	0.000276067	3.55899	TraesCS2B01G287000	396175334	396177237	Lignin catabolic process; Meristem;		0.299		0.38			1.577
Leaf_FLL	2017	TASSEL	chr2B	396199944	A/T	22/384	0.0758	0.0006523	3.18555	TraesCS2B01G287000	396175334	396177237	Lignin catabolic process; Meristem;		0.299		0.38			1.577
Leaf_FLL	2017	EMMAX	chr2B	396199948	G/T	22/382	-	0.00035294	3.4523	TraesCS2B01G287000	396175334	396177237	Lignin catabolic process; Meristem;		0.299		0.38			1.577
Leaf_FLL	2017	GEMMA	chr2B	396199948	G/T	22/382	-	0.000308311	3.51101	TraesCS2B01G287000	396175334	396177237	Lignin catabolic process; Meristem;		0.299		0.38			1.577
Leaf_FLL	2017	TASSEL	chr2B	396199948	G/T	22/382	0.0756	0.00067702	3.1694	TraesCS2B01G287000	396175334	396177237	Lignin catabolic process; Meristem;		0.299		0.38			1.577
Culm_CN	2018	EMMAX	chr2B	451813573	T/C	16/264	-	6.03591e-05	4.21926	TraesCS2B01G316400	451817257	451832548	Pollen germination;		2.303	3.066	3.141	3.298	2.804	2.954	3.142	3.609	3.35	3.646	2.563	2.441	2.605	2.754	2.512	3.795	3.397	3.249	3.361	2.684	1.893
										TraesCS2B01G316600	451890275	451891921	Auxin-induced protein;
Leaf_FLW	2018	GEMMA	chr2B	513269128	C/G	177/243	-	0.000763017	3.11747	TraesCS2B01G359600	513252763	513254355	Zinc finger;		0.761		0.347	1.938	3.01		4.451	1.867	0.997			0.431	2.784	1.976	2.974	0.701	1.205	3.988		2.623
Culm_CD	2018	TASSEL	chr2B	607239343	A/G	119/253	0.1198	7.2208e-05	4.14141	TraesCS2B01G421900	607236097	607245545	E3 ubiquitin ligase;		0.636	1.384	0.732	1.438		0.539	1.85	1.415	0.572	1.386	0.906	1.369	0.289		1.006	2.712	1.09	1.205	2.003		0.208
Leaf_LL	2018	EMMAX	chr2B	615452770	C/T	137/237	-	0.000122799	3.91081	TraesCS2B01G428100	615365071	615366108	Hydrolase activity;		3.542	3.305	3.323	1.612	2.052	4.588	0.243		1.257	3.624	0.199	3.365	3.411	3.365	3.262	4.155	3.418		3.098	2.536	0.756
Leaf_LL	2018	EMMAX	chr2B	615452777	A/C	135/239	-	0.000338229	3.47079	TraesCS2B01G428100	615365071	615366108	Hydrolase activity;		3.542	3.305	3.323	1.612	2.052	4.588	0.243		1.257	3.624	0.199	3.365	3.411	3.365	3.262	4.155	3.418		3.098	2.536	0.756
Leaf_LL	2018	EMMAX	chr2B	615452779	G/A	133/241	-	0.00025157	3.59934	TraesCS2B01G428100	615365071	615366108	Hydrolase activity;		3.542	3.305	3.323	1.612	2.052	4.588	0.243		1.257	3.624	0.199	3.365	3.411	3.365	3.262	4.155	3.418		3.098	2.536	0.756
Leaf_LL	2018	EMMAX	chr2B	615452784	G/A	130/244	-	0.000139678	3.85487	TraesCS2B01G428100	615365071	615366108	Hydrolase activity;		3.542	3.305	3.323	1.612	2.052	4.588	0.243		1.257	3.624	0.199	3.365	3.411	3.365	3.262	4.155	3.418		3.098	2.536	0.756
Leaf_LL	2018	EMMAX	chr2B	615452787	A/C	135/241	-	4.31479e-05	4.36504	TraesCS2B01G428100	615365071	615366108	Hydrolase activity;		3.542	3.305	3.323	1.612	2.052	4.588	0.243		1.257	3.624	0.199	3.365	3.411	3.365	3.262	4.155	3.418		3.098	2.536	0.756
Leaf_LL	2018	EMMAX	chr2B	615452830	G/T	123/245	-	0.000435642	3.36087	TraesCS2B01G428100	615365071	615366108	Hydrolase activity;		3.542	3.305	3.323	1.612	2.052	4.588	0.243		1.257	3.624	0.199	3.365	3.411	3.365	3.262	4.155	3.418		3.098	2.536	0.756
Leaf_LL	2018	EMMAX	chr2B	615452837	A/G	126/244	-	0.000221972	3.6537	TraesCS2B01G428100	615365071	615366108	Hydrolase activity;		3.542	3.305	3.323	1.612	2.052	4.588	0.243		1.257	3.624	0.199	3.365	3.411	3.365	3.262	4.155	3.418		3.098	2.536	0.756
Leaf_LL	2018	EMMAX	chr2B	615452839	T/C	122/244	-	0.000376247	3.42453	TraesCS2B01G428100	615365071	615366108	Hydrolase activity;		3.542	3.305	3.323	1.612	2.052	4.588	0.243		1.257	3.624	0.199	3.365	3.411	3.365	3.262	4.155	3.418		3.098	2.536	0.756
Seed_WS	2017	GEMMA	chr2B	626854213	A/G	26/394	-	0.00401081	2.39677	TraesCS2B01G436200	626883281	626884288	Ethylene-responsive transcription factor;												0.072									0.592	0.838
Seed_WS	2017	GEMMA	chr2B	626854237	T/C	22/398	-	0.000944809	3.02466	TraesCS2B01G436200	626883281	626884288	Ethylene-responsive transcription factor;												0.072									0.592	0.838
Leaf_LW	2017	TASSEL	chr2B	669438344	G/A	102/268	0.1212	5.3295e-05	4.27331	TraesCS2B01G472700	669345331	669347784	F-box domain;
Leaf_LW	2017	TASSEL	chr2B	669438425	T/C	102/268	0.1212	5.3295e-05	4.27331	TraesCS2B01G472700	669345331	669347784	F-box domain;
Leaf_LL	2018	GEMMA	chr2B	690902570	A/G	62/340	-	0.000162351	3.78954	TraesCS2B01G493100	690934238	690941976	Cell cycle control; Cell division;
										TraesCS2B01G493200	690962852	690963880	Leucine rich repeat;																			2.371
										TraesCS2B01G493300	690967417	690968454	Leucine rich repeat;																			2.325
Culm_TN	2018	GEMMA	chr2B	690902570	A/G	62/340	-	0.000816519	3.08803	TraesCS2B01G493100	690934238	690941976	Cell cycle control; Cell division;
										TraesCS2B01G493200	690962852	690963880	Leucine rich repeat;																			2.371
										TraesCS2B01G493300	690967417	690968454	Leucine rich repeat;																			2.325
Culm_PH	2017	TASSEL	chr2B	693850337	A/T	29/287	0.1312	2.4557e-05	4.60982	TraesCS2B01G497300	693885306	693896693	Leucine rich repeat;								0.673									2.862		4.041
Culm_PH	2017	TASSEL	chr2B	693850338	A/C	29/285	0.1312	2.4726e-05	4.60685	TraesCS2B01G497300	693885306	693896693	Leucine rich repeat;								0.673									2.862		4.041
Seed_LS	2018	EMMAX	chr2B	775344230	T/C	22/386	-	2.90135e-05	4.5374	TraesCS2B01G588500	775327601	775330924	Leucine rich repeat;
										TraesCS2B01G588700	775337019	775338743	PPR repeat family;
										TraesCS2B01G588800	775357045	775360836	Tyrosine kinase;
										TraesCS2B01G589000	775372766	775373715	Hydrolase family;								2.169	0.255	2.001						0.322			2.716
Seed_LS	2018	GEMMA	chr2B	775344230	T/C	22/386	-	2.54174e-05	4.59487	TraesCS2B01G588500	775327601	775330924	Leucine rich repeat;
										TraesCS2B01G588700	775337019	775338743	PPR repeat family;
										TraesCS2B01G588800	775357045	775360836	Tyrosine kinase;
										TraesCS2B01G589000	775372766	775373715	Hydrolase family;								2.169	0.255	2.001						0.322			2.716
Leaf_FLW	2018	EMMAX	chr2B	775344409	T/C	31/373	-	2.17458e-05	4.66262	TraesCS2B01G588500	775327601	775330924	Leucine rich repeat;
										TraesCS2B01G588700	775337019	775338743	PPR repeat family;
										TraesCS2B01G588800	775357045	775360836	Tyrosine kinase;
										TraesCS2B01G589000	775372766	775373715	Hydrolase family;								2.169	0.255	2.001						0.322			2.716
Leaf_FLW	2018	GEMMA	chr2B	775344409	T/C	31/373	-	2.17477e-05	4.66259	TraesCS2B01G588500	775327601	775330924	Leucine rich repeat;
										TraesCS2B01G588700	775337019	775338743	PPR repeat family;
										TraesCS2B01G588800	775357045	775360836	Tyrosine kinase;
										TraesCS2B01G589000	775372766	775373715	Hydrolase family;								2.169	0.255	2.001						0.322			2.716
Leaf_LL	2018	GEMMA	chr2B	775344409	T/C	31/373	-	0.000774048	3.11123	TraesCS2B01G588500	775327601	775330924	Leucine rich repeat;
										TraesCS2B01G588700	775337019	775338743	PPR repeat family;
										TraesCS2B01G588800	775357045	775360836	Tyrosine kinase;
										TraesCS2B01G589000	775372766	775373715	Hydrolase family;								2.169	0.255	2.001						0.322			2.716
Leaf_LL	2018	GEMMA	chr2B	775345513	T/C	208/212	-	0.00304677	2.51616	TraesCS2B01G588500	775327601	775330924	Leucine rich repeat;
										TraesCS2B01G588700	775337019	775338743	PPR repeat family;
										TraesCS2B01G588800	775357045	775360836	Tyrosine kinase;
										TraesCS2B01G589000	775372766	775373715	Hydrolase family;								2.169	0.255	2.001						0.322			2.716
Culm_CN	2018	GEMMA	chr2B	784189424	G/A	49/357	-	0.00074132	3.12999	TraesCS2B01G600900	784188587	784192215	Tyrosine kinase; Leucine rich repeat;					0.501			0.6	2.131	0.122									0.748
										TraesCS2B01G601100	784239515	784239885	Hydrolase activity;
										TraesCS2B01G601300	784268420	784269703	E3 ubiquitin-protein ligase;								0.075											0.438
										TraesCS2B01G601500	784277693	784279490	F-box;											0.769
Leaf_FLW	2018	EMMAX	chr2B	791055713	T/C	45/183	-	9.69097e-05	4.01363	TraesCS2B01G612100	791019526	791022178	Tyrosine kinase; Leucine rich repeat;
Leaf_FLL	2017	EMMAX	chr2B	793522278	A/T	29/305	-	9.07209e-05	4.04229	TraesCS2B01G616000	793525328	793529071	Tyrosine kinase;																					0.977
										TraesCS2B01G616100	793529897	793532098	Tyrosine kinase;
Culm_CN	2018	EMMAX	chr2B	794353965	T/A	20/348	-	9.73824e-05	4.01152	TraesCS2B01G618000	794410275	794411550	Tyrosine kinase;		3.887	4.083	2.685		2.652	1.36				1.142		3.33	2.832	2.916	3.221	2.201	1.029
										TraesCS2B01G618100	794425199	794428514	Leucine rich repeat;																0.102	2.645	2.087	0.17	0.524
Leaf_FLL	2017	TASSEL	chr2B	796298053	C/G	75/165	0.1181	0.0003072	3.51258	TraesCS2B01G622200	796341269	796342261	Ethylene-dependent systemic resistance; Jasmonic acid and ethylene-dependent systemic resistance;											0.733	1.225	1.629	3.653	3.15					2.127	1.425
Leaf_FLL	2017	TASSEL	chr2B	796298060	A/G	73/167	0.1209	0.00025705	3.58998	TraesCS2B01G622200	796341269	796342261	Ethylene-dependent systemic resistance; Jasmonic acid and ethylene-dependent systemic resistance;											0.733	1.225	1.629	3.653	3.15					2.127	1.425
Leaf_FLL	2017	TASSEL	chr2B	796298063	A/G	27/213	0.1311	0.00013494	3.86986	TraesCS2B01G622200	796341269	796342261	Ethylene-dependent systemic resistance; Jasmonic acid and ethylene-dependent systemic resistance;											0.733	1.225	1.629	3.653	3.15					2.127	1.425
Leaf_LL	2017	TASSEL	chr2B	796298063	A/G	27/213	0.1814	1.223e-05	4.91257	TraesCS2B01G622200	796341269	796342261	Ethylene-dependent systemic resistance; Jasmonic acid and ethylene-dependent systemic resistance;											0.733	1.225	1.629	3.653	3.15					2.127	1.425
Leaf_FLL	2017	TASSEL	chr2B	796298066	G/C	74/166	0.1214	0.00024876	3.60422	TraesCS2B01G622200	796341269	796342261	Ethylene-dependent systemic resistance; Jasmonic acid and ethylene-dependent systemic resistance;											0.733	1.225	1.629	3.653	3.15					2.127	1.425
Leaf_FLL	2017	TASSEL	chr2B	796298106	T/C	74/170	0.1256	0.00018051	3.7435	TraesCS2B01G622200	796341269	796342261	Ethylene-dependent systemic resistance; Jasmonic acid and ethylene-dependent systemic resistance;											0.733	1.225	1.629	3.653	3.15					2.127	1.425
Leaf_LL	2017	TASSEL	chr2B	796298108	T/C	27/219	0.1058	0.00089621	3.04759	TraesCS2B01G622200	796341269	796342261	Ethylene-dependent systemic resistance; Jasmonic acid and ethylene-dependent systemic resistance;											0.733	1.225	1.629	3.653	3.15					2.127	1.425
Leaf_FLL	2017	TASSEL	chr2B	796298140	G/T	74/170	0.1268	0.00015697	3.80418	TraesCS2B01G622200	796341269	796342261	Ethylene-dependent systemic resistance; Jasmonic acid and ethylene-dependent systemic resistance;											0.733	1.225	1.629	3.653	3.15					2.127	1.425
Leaf_FLW	2017	EMMAX	chr2D	2116650	C/A	19/253	-	4.92628e-05	4.30748	TraesCS2D01G002600	2038542	2048979	Tyrosine kinase;			0.651	0.65	3.76	1.513		4.722	3.286	3.917	0.322						2.361	2.13	3.826	0.773	0.556
										TraesCS2D01G002800	2137542	2144663	Cytochrome P450;			6.896	0.625							0.918			0.172	0.397					0.629
Leaf_FLW	2017	EMMAX	chr2D	2116658	G/A	18/254	-	0.000226724	3.6445	TraesCS2D01G002600	2038542	2048979	Tyrosine kinase;			0.651	0.65	3.76	1.513		4.722	3.286	3.917	0.322						2.361	2.13	3.826	0.773	0.556
										TraesCS2D01G002800	2137542	2144663	Cytochrome P450;			6.896	0.625							0.918			0.172	0.397					0.629
Leaf_FLW	2017	EMMAX	chr2D	2116665	A/G	20/248	-	8.65404e-05	4.06278	TraesCS2D01G002600	2038542	2048979	Tyrosine kinase;			0.651	0.65	3.76	1.513		4.722	3.286	3.917	0.322						2.361	2.13	3.826	0.773	0.556
										TraesCS2D01G002800	2137542	2144663	Cytochrome P450;			6.896	0.625							0.918			0.172	0.397					0.629
Leaf_FLW	2017	EMMAX	chr2D	2116669	C/G	19/245	-	0.000358003	3.44611	TraesCS2D01G002600	2038542	2048979	Tyrosine kinase;			0.651	0.65	3.76	1.513		4.722	3.286	3.917	0.322						2.361	2.13	3.826	0.773	0.556
										TraesCS2D01G002800	2137542	2144663	Cytochrome P450;			6.896	0.625							0.918			0.172	0.397					0.629
Leaf_FLW	2017	EMMAX	chr2D	2116688	T/C	16/256	-	0.000166307	3.77909	TraesCS2D01G002600	2038542	2048979	Tyrosine kinase;			0.651	0.65	3.76	1.513		4.722	3.286	3.917	0.322						2.361	2.13	3.826	0.773	0.556
										TraesCS2D01G002800	2137542	2144663	Cytochrome P450;			6.896	0.625							0.918			0.172	0.397					0.629
Leaf_FLW	2017	EMMAX	chr2D	2116693	A/G	18/248	-	0.000184284	3.73451	TraesCS2D01G002600	2038542	2048979	Tyrosine kinase;			0.651	0.65	3.76	1.513		4.722	3.286	3.917	0.322						2.361	2.13	3.826	0.773	0.556
										TraesCS2D01G002800	2137542	2144663	Cytochrome P450;			6.896	0.625							0.918			0.172	0.397					0.629
Leaf_FLW	2017	EMMAX	chr2D	2116708	G/T	19/249	-	0.000439483	3.35706	TraesCS2D01G002600	2038542	2048979	Tyrosine kinase;			0.651	0.65	3.76	1.513		4.722	3.286	3.917	0.322						2.361	2.13	3.826	0.773	0.556
										TraesCS2D01G002800	2137542	2144663	Cytochrome P450;			6.896	0.625							0.918			0.172	0.397					0.629
Seed_SW1	2018	GEMMA	chr2D	2254178	G/T	36/378	-	0.00061194	3.21329	TraesCS2D01G003100	2238178	2238867	Cytochrome P450;
										TraesCS2D01G003200	2257674	2262194	Leucine rich repeat;		0.13	3.055	2.365	0.514	2.381	0.301				2.313		0.269	2.75	2.88		0.766			1.477
										TraesCS2D01G003300	2314088	2320034	Zinc finger;
										TraesCS2D01G003500	2341506	2346856	Tyrosine kinase; Leucine rich repeat;													0.445	1.421	2.18						0.013
Culm_PH	2018	GEMMA	chr2D	2254178	G/T	36/378	-	0.000239816	3.62012	TraesCS2D01G003100	2238178	2238867	Cytochrome P450;
										TraesCS2D01G003200	2257674	2262194	Leucine rich repeat;		0.13	3.055	2.365	0.514	2.381	0.301				2.313		0.269	2.75	2.88		0.766			1.477
										TraesCS2D01G003300	2314088	2320034	Zinc finger;
										TraesCS2D01G003500	2341506	2346856	Tyrosine kinase; Leucine rich repeat;													0.445	1.421	2.18						0.013
Culm_PH	2018	TASSEL	chr2D	5401350	T/C	41/183	0.1811	0.00071538	3.14546	TraesCS2D01G010900	5389244	5392105	Tyrosine kinase; Leucine rich repeat;
										TraesCS2D01G011000	5420318	5422126	F-box/Leucine rich repeat protein;
										TraesCS2D01G011100	5424173	5425342	Leucine rich repeat;
Culm_PH	2018	TASSEL	chr2D	5401374	A/T	41/183	0.1811	0.00071538	3.14546	TraesCS2D01G010900	5389244	5392105	Tyrosine kinase; Leucine rich repeat;
										TraesCS2D01G011000	5420318	5422126	F-box/Leucine rich repeat protein;
										TraesCS2D01G011100	5424173	5425342	Leucine rich repeat;
Culm_PH	2018	TASSEL	chr2D	5401384	C/T	41/181	0.1839	0.0006618	3.17927	TraesCS2D01G010900	5389244	5392105	Tyrosine kinase; Leucine rich repeat;
										TraesCS2D01G011000	5420318	5422126	F-box/Leucine rich repeat protein;
										TraesCS2D01G011100	5424173	5425342	Leucine rich repeat;
Culm_PH	2018	TASSEL	chr2D	5401386	T/G	34/188	0.1882	0.00056833	3.2454	TraesCS2D01G010900	5389244	5392105	Tyrosine kinase; Leucine rich repeat;
										TraesCS2D01G011000	5420318	5422126	F-box/Leucine rich repeat protein;
										TraesCS2D01G011100	5424173	5425342	Leucine rich repeat;
Culm_PH	2018	TASSEL	chr2D	5401393	A/G	48/172	0.2481	7.3218e-05	4.13538	TraesCS2D01G010900	5389244	5392105	Tyrosine kinase; Leucine rich repeat;
										TraesCS2D01G011000	5420318	5422126	F-box/Leucine rich repeat protein;
										TraesCS2D01G011100	5424173	5425342	Leucine rich repeat;
Culm_PH	2018	TASSEL	chr2D	5401418	C/A	48/176	0.246	7.3248e-05	4.1352	TraesCS2D01G010900	5389244	5392105	Tyrosine kinase; Leucine rich repeat;
										TraesCS2D01G011000	5420318	5422126	F-box/Leucine rich repeat protein;
										TraesCS2D01G011100	5424173	5425342	Leucine rich repeat;
Culm_PH	2018	TASSEL	chr2D	5401429	T/C	41/183	0.1811	0.00071538	3.14546	TraesCS2D01G010900	5389244	5392105	Tyrosine kinase; Leucine rich repeat;
										TraesCS2D01G011000	5420318	5422126	F-box/Leucine rich repeat protein;
										TraesCS2D01G011100	5424173	5425342	Leucine rich repeat;
Culm_PH	2018	TASSEL	chr2D	5401437	T/A	41/183	0.1811	0.00071538	3.14546	TraesCS2D01G010900	5389244	5392105	Tyrosine kinase; Leucine rich repeat;
										TraesCS2D01G011000	5420318	5422126	F-box/Leucine rich repeat protein;
										TraesCS2D01G011100	5424173	5425342	Leucine rich repeat;
Culm_PH	2018	TASSEL	chr2D	5401441	T/G	40/184	0.1811	0.00071538	3.14546	TraesCS2D01G010900	5389244	5392105	Tyrosine kinase; Leucine rich repeat;
										TraesCS2D01G011000	5420318	5422126	F-box/Leucine rich repeat protein;
										TraesCS2D01G011100	5424173	5425342	Leucine rich repeat;
Culm_PH	2018	TASSEL	chr2D	5401447	C/T	47/177	0.246	7.3248e-05	4.1352	TraesCS2D01G010900	5389244	5392105	Tyrosine kinase; Leucine rich repeat;
										TraesCS2D01G011000	5420318	5422126	F-box/Leucine rich repeat protein;
										TraesCS2D01G011100	5424173	5425342	Leucine rich repeat;
Culm_PH	2017	EMMAX	chr2D	14524813	A/G	22/378	-	4.32674e-05	4.36384	TraesCS2D01G039700	14422711	14433880	Hydrolase;		1.33	0.936	2.605	2.332		2.022	0.81		0.626	2.661		0.742			0.882	2.059	1.784		1.605		2.069
										TraesCS2D01G039800	14443107	14443818	Ethylene-responsive transcription factor;
										TraesCS2D01G039900	14617172	14626753	Hydrolase;		1.931	2.592	2.571	2.01	1.817	2.789	2.358	1.662	3.427	2.341	1.549	1.888	1.679	1.641
Culm_PH	2017	GEMMA	chr2D	14524813	A/G	22/378	-	3.74719e-05	4.42629	TraesCS2D01G039700	14422711	14433880	Hydrolase;		1.33	0.936	2.605	2.332		2.022	0.81		0.626	2.661		0.742			0.882	2.059	1.784		1.605		2.069
										TraesCS2D01G039800	14443107	14443818	Ethylene-responsive transcription factor;
										TraesCS2D01G039900	14617172	14626753	Hydrolase;		1.931	2.592	2.571	2.01	1.817	2.789	2.358	1.662	3.427	2.341	1.549	1.888	1.679	1.641
Culm_PH	2017	TASSEL	chr2D	14524813	A/G	22/378	0.114	1.7941e-05	4.74615	TraesCS2D01G039700	14422711	14433880	Hydrolase;		1.33	0.936	2.605	2.332		2.022	0.81		0.626	2.661		0.742			0.882	2.059	1.784		1.605		2.069
										TraesCS2D01G039800	14443107	14443818	Ethylene-responsive transcription factor;
										TraesCS2D01G039900	14617172	14626753	Hydrolase;		1.931	2.592	2.571	2.01	1.817	2.789	2.358	1.662	3.427	2.341	1.549	1.888	1.679	1.641
Culm_TN	2018	EMMAX	chr2D	15294888	A/G	12/218	-	2.44288e-05	4.6121	TraesCS2D01G042700	15372319	15373438	WRKY DNA -binding domain;										0.442
Leaf_FLW	2018	GEMMA	chr2D	21118008	T/C	26/382	-	0.00952254	2.02125	TraesCS2D01G053800	21141496	21142759	Developmental process;					0.097						0.048					0.569	0.664	1.467	1.249	2.013	0.46	1.077
Leaf_FLW	2018	GEMMA	chr2D	21118381	C/G	22/398	-	0.000500076	3.30096	TraesCS2D01G053800	21141496	21142759	Developmental process;					0.097						0.048					0.569	0.664	1.467	1.249	2.013	0.46	1.077
Culm_PH	2017	EMMAX	chr2D	88138832	T/G	37/183	-	7.15882e-07	6.14516	TraesCS2D01G147100	88088228	88089283	Hydrolase activity; Pollen tube growth;		0.699	0.845	0.8	0.596		0.079	0.08	0.26		0.277		0.996	1.951	2.063	1.322		0.267		0.388	0.183	0.874
										TraesCS2D01G147200	88120427	88121437	Hydrolase activity; Pollen tube growth;
Culm_PH	2017	TASSEL	chr2D	88138832	T/G	37/183	0.309	5.6329e-08	7.24927	TraesCS2D01G147100	88088228	88089283	Hydrolase activity; Pollen tube growth;		0.699	0.845	0.8	0.596		0.079	0.08	0.26		0.277		0.996	1.951	2.063	1.322		0.267		0.388	0.183	0.874
										TraesCS2D01G147200	88120427	88121437	Hydrolase activity; Pollen tube growth;
Leaf_LL	2017	EMMAX	chr2D	160961868	A/G	23/279	-	4.11908e-05	4.3852	TraesCS2D01G207300	160942520	160943759	Cell cycle control; Cell division;		1.405	1.268	1.55	1.783	1.951	2.229	1.799	1.053	1.637	1.167	1.068	1.043	0.957	1.038	0.561	1.141	0.711	0.881	0.799	0.322
Seed_LS	2017	TASSEL	chr2D	202066654	A/G	25/295	0.1331	4.8926e-05	4.31046	TraesCS2D01G230900	202075212	202081040	Hydrolase activity;		0.437		1.855	1.677		2.232	1.789	2.377	2.013	2.201					0.5	1.292	1.784	2.36	1.677	0.207	0.339
Culm_PH	2017	TASSEL	chr2D	205591287	T/G	52/342	0.1646	2.9504e-07	6.53012	TraesCS2D01G232500	205614218	205618300	E3 ubiquitin ligase;	*	1.707	2.503	3.047	4.123	2.904	2.094	3.517	3.962	3.485	3.199	3.332	2.374	2.897	2.9	2.403	3.179	3.365	3.146	2.842	3.078	2.704
Culm_CN	2017	EMMAX	chr2D	247444819	C/G	18/200	-	1.75124e-05	4.75665	TraesCS2D01G238200	247438701	247439060	E3 ubiquitin-protein ligase;		2.06	2.648	1.894	1.113	2.111	1.917	1.157		1.211	2.479		2.237	2.549	1.947	1.323		1.09		1.197	1.072
Culm_TN	2018	TASSEL	chr2D	263544179	A/G	26/332	0.185	6.519e-06	5.18582	TraesCS2D01G241700	263489451	263513049	Leaf development;		2.962	3.233	3.24	3.457	3.23	3.157	3.409	3.776	3.766	3.145	3.173	3.047	3.166	3.307	3.651	3.308	3.201	3.535	3.559	4.161	2.658
Culm_TN	2018	TASSEL	chr2D	263544552	T/G	20/340	0.1551	1.3955e-05	4.85527	TraesCS2D01G241700	263489451	263513049	Leaf development;		2.962	3.233	3.24	3.457	3.23	3.157	3.409	3.776	3.766	3.145	3.173	3.047	3.166	3.307	3.651	3.308	3.201	3.535	3.559	4.161	2.658
Culm_TN	2018	TASSEL	chr2D	263544603	T/G	20/276	0.1158	0.0002884	3.54	TraesCS2D01G241700	263489451	263513049	Leaf development;		2.962	3.233	3.24	3.457	3.23	3.157	3.409	3.776	3.766	3.145	3.173	3.047	3.166	3.307	3.651	3.308	3.201	3.535	3.559	4.161	2.658
Culm_PH	2017	TASSEL	chr2D	270841585	T/A	39/327	0.1734	4.9111e-07	6.30882	TraesCS2D01G242500	270842576	270878447	Root hair elongation;	*	2.719	3.385	3.134	3.66	3.484	2.502	3.374	3.104	3.615	3.628	2.87	3.051	3.4	3.656	2.234	2.288	3.197	2.844	3.339	2.882	2.508
Seed_SL	2017	GEMMA	chr2D	270867737	A/G	37/383	-	0.000626081	3.20337	TraesCS2D01G242500	270842576	270878447	Root hair elongation;	*	2.719	3.385	3.134	3.66	3.484	2.502	3.374	3.104	3.615	3.628	2.87	3.051	3.4	3.656	2.234	2.288	3.197	2.844	3.339	2.882	2.508
Culm_PH	2017	GEMMA	chr2D	274852748	C/T	87/333	-	0.000159046	3.79848	TraesCS2D01G244500	274842158	274863295	PPR repeat family; Seed dormancy;		4.635	3.565	4.613	2.415	3.392	6.13	2.12	1.453	2.254	4.175	1.729	4.404	4.151	3.928	3.343	4.476	3.027	0.387	1.962	1.307	0.923
Culm_PH	2017	TASSEL	chr2D	274852748	C/T	87/333	0.1425	5.6094e-07	6.25108	TraesCS2D01G244500	274842158	274863295	PPR repeat family; Seed dormancy;		4.635	3.565	4.613	2.415	3.392	6.13	2.12	1.453	2.254	4.175	1.729	4.404	4.151	3.928	3.343	4.476	3.027	0.387	1.962	1.307	0.923
Leaf_FLL	2017	EMMAX	chr2D	301815919	A/C	19/273	-	9.96176e-05	4.00166	TraesCS2D01G251800	301817091	301819410	Photosynthesis;	*	7.937	7.301	5.718		5.898	6.895	1.811	0.435	3.089	6.125	2.497	7.583	7.525	7.137	6.867	6.059	5.717	1.14	5.204	4.675	2.368
Seed_SW1	2017	GEMMA	chr2D	311698189	G/T	54/366	-	8.63452e-05	4.06376	TraesCS2D01G256600	311715777	311718764	Ethylene-responsive transcription factor;					1.843													0.139
Culm_PH	2017	TASSEL	chr2D	311698189	G/T	54/366	0.1315	1.5837e-06	5.80033	TraesCS2D01G256600	311715777	311718764	Ethylene-responsive transcription factor;					1.843													0.139
Culm_PH	2017	TASSEL	chr2D	331627366	C/A	28/200	0.1587	5.8095e-05	4.23586	TraesCS2D01G269400	331602439	331615053	Developmental process; Root UVB sensitive;		2.27	2.706	3.002	2.699	3.417	3.562	2.701	2.376	2.972	2.911	1.411	2.201	2.304	2.308	1.972	1.883	2.54	1.95	1.787	2.664	0.608
Seed_WS	2017	EMMAX	chr2D	345902569	A/G	138/166	-	0.000386523	3.41282	TraesCS2D01G276100	345827433	345830105	PPR repeat family; Seed dormancy;		2.418	1.938	2.957	1.179	2.242	4.378	1.096	0.837	1.517	2.601	0.269	2.625	2.329	2.237	1.864	2.649	2.446	0.291	1.276	1.634
										TraesCS2D01G276200	345832048	345834234	PPR repeat family;
										TraesCS2D01G276300	345836379	345869843	Hydrolase;		0.33		1.329	2.327		1.091	1.874	2.004	2.319	1.642	2.158				0.527	1.766	0.785	1.742	1.065	0.54	1.191
Seed_WS	2017	EMMAX	chr2D	345904162	T/C	16/284	-	9.88405e-06	5.00507	TraesCS2D01G276100	345827433	345830105	PPR repeat family; Seed dormancy;		2.418	1.938	2.957	1.179	2.242	4.378	1.096	0.837	1.517	2.601	0.269	2.625	2.329	2.237	1.864	2.649	2.446	0.291	1.276	1.634
										TraesCS2D01G276200	345832048	345834234	PPR repeat family;
										TraesCS2D01G276300	345836379	345869843	Hydrolase;		0.33		1.329	2.327		1.091	1.874	2.004	2.319	1.642	2.158				0.527	1.766	0.785	1.742	1.065	0.54	1.191
Seed_WS	2017	TASSEL	chr2D	345904162	T/C	16/284	0.1026	8.3173e-05	4.08002	TraesCS2D01G276100	345827433	345830105	PPR repeat family; Seed dormancy;		2.418	1.938	2.957	1.179	2.242	4.378	1.096	0.837	1.517	2.601	0.269	2.625	2.329	2.237	1.864	2.649	2.446	0.291	1.276	1.634
										TraesCS2D01G276200	345832048	345834234	PPR repeat family;
										TraesCS2D01G276300	345836379	345869843	Hydrolase;		0.33		1.329	2.327		1.091	1.874	2.004	2.319	1.642	2.158				0.527	1.766	0.785	1.742	1.065	0.54	1.191
Leaf_FLW	2017	EMMAX	chr2D	394500123	T/C	12/218	-	8.09423e-05	4.09182	TraesCS2D01G307600	394536499	394541014	Auxin-activated signaling pathway; Leaf senescence;	*	4.873	5.005	4.856	4.355	5.031	4.118	5.036	4.747	5.402	4.367	2.844	4.96	4.818	4.846	4.193	5.157	4.568	4.988	3.919	2.971	2.703
Seed_LS	2018	EMMAX	chr2D	473130796	T/C	31/225	-	9.38592e-05	4.02752	TraesCS2D01G368600	473157713	473161128	Hydrolase family;		4.132	3.611	2.999	2.4	3.232	2.268	4.21	3.483	3.927	2.31	1.094	3.127	2.242	2.185	4.612	3.484	2.599	4.383	1.466	1.529	0.748
Seed_LS	2018	EMMAX	chr2D	473130808	G/T	78/194	-	0.000532586	3.27361	TraesCS2D01G368600	473157713	473161128	Hydrolase family;		4.132	3.611	2.999	2.4	3.232	2.268	4.21	3.483	3.927	2.31	1.094	3.127	2.242	2.185	4.612	3.484	2.599	4.383	1.466	1.529	0.748
Culm_CN	2017	EMMAX	chr2D	476350633	C/T	201/203	-	6.53176e-06	5.18497	TraesCS2D01G372200	476345439	476346056	TCP family transcription factor;		0.708		2.798	2.454		2.725				2.585					1.602	1.623	2.374		2.172		0.557
Culm_CN	2017	GEMMA	chr2D	476350633	C/T	201/203	-	6.35754e-06	5.19671	TraesCS2D01G372200	476345439	476346056	TCP family transcription factor;		0.708		2.798	2.454		2.725				2.585					1.602	1.623	2.374		2.172		0.557
Culm_CN	2017	TASSEL	chr2D	476350633	C/T	201/203	0.1137	0.00039505	3.40335	TraesCS2D01G372200	476345439	476346056	TCP family transcription factor;		0.708		2.798	2.454		2.725				2.585					1.602	1.623	2.374		2.172		0.557
Culm_CN	2017	GEMMA	chr2D	476350634	A/G	195/211	-	0.000977104	3.01006	TraesCS2D01G372200	476345439	476346056	TCP family transcription factor;		0.708		2.798	2.454		2.725				2.585					1.602	1.623	2.374		2.172		0.557
Culm_CN	2017	TASSEL	chr2D	476350634	A/G	195/211	0.1061	0.0006407	3.19335	TraesCS2D01G372200	476345439	476346056	TCP family transcription factor;		0.708		2.798	2.454		2.725				2.585					1.602	1.623	2.374		2.172		0.557
Culm_CN	2017	EMMAX	chr2D	476350677	A/G	201/205	-	0.000500051	3.30099	TraesCS2D01G372200	476345439	476346056	TCP family transcription factor;		0.708		2.798	2.454		2.725				2.585					1.602	1.623	2.374		2.172		0.557
Culm_CN	2017	GEMMA	chr2D	476350677	A/G	201/205	-	0.000328541	3.48341	TraesCS2D01G372200	476345439	476346056	TCP family transcription factor;		0.708		2.798	2.454		2.725				2.585					1.602	1.623	2.374		2.172		0.557
Culm_CN	2017	EMMAX	chr2D	476350917	C/T	202/204	-	0.000143381	3.84351	TraesCS2D01G372200	476345439	476346056	TCP family transcription factor;		0.708		2.798	2.454		2.725				2.585					1.602	1.623	2.374		2.172		0.557
Culm_CN	2017	GEMMA	chr2D	476350917	C/T	202/204	-	0.000120274	3.91983	TraesCS2D01G372200	476345439	476346056	TCP family transcription factor;		0.708		2.798	2.454		2.725				2.585					1.602	1.623	2.374		2.172		0.557
Culm_CN	2017	TASSEL	chr2D	476350917	C/T	202/204	0.1052	0.00068222	3.16608	TraesCS2D01G372200	476345439	476346056	TCP family transcription factor;		0.708		2.798	2.454		2.725				2.585					1.602	1.623	2.374		2.172		0.557
Culm_CN	2017	EMMAX	chr2D	476350958	C/G	200/206	-	5.35593e-05	4.27117	TraesCS2D01G372200	476345439	476346056	TCP family transcription factor;		0.708		2.798	2.454		2.725				2.585					1.602	1.623	2.374		2.172		0.557
Culm_CN	2017	GEMMA	chr2D	476350958	C/G	200/206	-	3.5708e-05	4.44723	TraesCS2D01G372200	476345439	476346056	TCP family transcription factor;		0.708		2.798	2.454		2.725				2.585					1.602	1.623	2.374		2.172		0.557
Culm_CN	2017	EMMAX	chr2D	476350966	A/G	199/207	-	5.35593e-05	4.27117	TraesCS2D01G372200	476345439	476346056	TCP family transcription factor;		0.708		2.798	2.454		2.725				2.585					1.602	1.623	2.374		2.172		0.557
Culm_CN	2017	GEMMA	chr2D	476350966	A/G	199/207	-	3.5708e-05	4.44723	TraesCS2D01G372200	476345439	476346056	TCP family transcription factor;		0.708		2.798	2.454		2.725				2.585					1.602	1.623	2.374		2.172		0.557
Culm_CN	2017	EMMAX	chr2D	480954956	A/T	19/327	-	9.44244e-05	4.02492	TraesCS2D01G376700	481047685	481049955	PPR repeat family;
Seed_WS	2017	GEMMA	chr2D	484855347	T/C	57/345	-	0.000770241	3.11337	TraesCS2D01G380400	484852818	484856782	Salicylic acid mediated signaling pathway; Leucine rich repeat;								0.188											0.107
										TraesCS2D01G380500	484858811	484862728	Salicylic acid biosynthetic process; Jasmonic acid mediated signaling pathway; Leucine rich repeat; Negative regulation of programmed cell death;	*	0.947		2.968	0.492	1.681		0.712		0.157			3.054	3.083	3.687	1.076		0.009	1.953		4.641
										TraesCS2D01G380600	484874576	484885847	Salicylic acid biosynthetic process; Jasmonic acid mediated signaling pathway; Leucine rich repeat; Negative regulation of programmed cell death;		1.864	2.176	2.428	1.511	1.798	0.049	2.894	2.413	2.538	0.955	0.48	1.816	2.23	2.521	1.697	1.746		2.575	1.158	1.808	0.631
										TraesCS2D01G380700	484901469	484902402	Tyrosine kinase;		1.605	2.199	2.342	0.694	1.454		2.369	1.765	1.859	0.732	0.084	1.771	2.129	2.374	2.121	1.728		2.049	0.866	1.963
										TraesCS2D01G380800	484909973	484914336	Salicylic acid biosynthetic process; Jasmonic acid mediated signaling pathway; Leucine rich repeat; Negative regulation of programmed cell death;		1.177	0.723	1.489		0.585		1.491	1.036	1.123			0.609	1.263	1.545	1.291			1.172		0.867
Leaf_FLL	2018	EMMAX	chr2D	485494248	A/C	22/342	-	7.99291e-06	5.0973	TraesCS2D01G381200	485455062	485466077	Lignin biosynthetic process; Hydrolase activity;		2.628	0.833	1.644		2.208				0.425			2.995	1.275	0.943	2.48
										TraesCS2D01G381300	485468451	485488430	Lignin biosynthetic process; Hydrolase activity;			0.389	0.778		0.955										0.408		1.634
Leaf_FLW	2018	EMMAX	chr2D	498375620	C/A	17/295	-	0.000380245	3.41994	TraesCS2D01G391300	498470682	498471230	Zinc finger;
Leaf_FLW	2018	EMMAX	chr2D	498375676	T/C	46/252	-	2.17897e-05	4.66175	TraesCS2D01G391300	498470682	498471230	Zinc finger;
Leaf_FLW	2018	TASSEL	chr2D	498375676	T/C	46/252	0.1821	3.5713e-05	4.44717	TraesCS2D01G391300	498470682	498471230	Zinc finger;
Culm_TN	2018	TASSEL	chr2D	507390469	C/T	15/275	0.1702	6.1987e-05	4.2077	TraesCS2D01G396300	507428475	507434650	Cytochrome P450;		0.293	3.247	1.369		0.031		1.561		1.91		3.171	0.405	0.884	0.726	2.146			1.748	1.15	1.637	1.888
Leaf_FLW	2018	EMMAX	chr2D	513757434	G/A	42/236	-	0.000261529	3.58248	TraesCS2D01G400300	513760930	513767666	Zinc finger;		2.48	1.716	2.662	2.38	1.549	2.65	1.854	2.337	2.421	1.044	4.04	2.34	1.979	2.375	2.985	1.627	1.13	2.366	0.348	0.755	2.966
Leaf_FLW	2018	EMMAX	chr2D	513757761	T/C	40/208	-	2.66469e-06	5.57435	TraesCS2D01G400300	513760930	513767666	Zinc finger;		2.48	1.716	2.662	2.38	1.549	2.65	1.854	2.337	2.421	1.044	4.04	2.34	1.979	2.375	2.985	1.627	1.13	2.366	0.348	0.755	2.966
Leaf_FLW	2017	TASSEL	chr2D	546408664	T/C	43/201	0.1641	6.9586e-05	4.15748	TraesCS2D01G435300	546424159	546429368	Abscisic acid; Meristem;		1.569	2.399	2.213	2.344	1.964	2.153	2.285	2.616	2.65	2.924	2.251	2.026	2.229	2.349	1.677	2.696	2.33	2.193	2.304	2.061	1.322
										TraesCS2D01G435400	546449694	546453353	Root and shoot growth;					0.287
Culm_CN	2018	TASSEL	chr2D	552588032	A/C	34/342	0.1507	0.00011874	3.9254	TraesCS2D01G442200	552567149	552570432	Meristem identity; Leafy protein;
Culm_CN	2018	TASSEL	chr2D	552599689	A/G	16/220	0.2389	5.2432e-05	4.2804	TraesCS2D01G442200	552567149	552570432	Meristem identity; Leafy protein;
Culm_CN	2018	TASSEL	chr2D	552599736	A/G	16/222	0.2314	5.6103e-05	4.25101	TraesCS2D01G442200	552567149	552570432	Meristem identity; Leafy protein;
Culm_TN	2017	TASSEL	chr2D	568404543	G/A	12/222	0.1676	4.1275e-05	4.38431	TraesCS2D01G462400	568308522	568310192	Cytochrome P450;									0.571
										TraesCS2D01G462600	568464209	568465926	Cytochrome P450;				0.548				0.386	0.105										0.249
Seed_SL	2018	GEMMA	chr2D	591725926	A/G	33/375	-	7.41438e-05	4.12992	TraesCS2D01G494800	591704125	591705185	Auxin-activated signaling pathway;				0.48	0.829				0.604											1.299
Culm_CN	2017	GEMMA	chr2D	591726204	A/G	36/384	-	0.000193051	3.71433	TraesCS2D01G494800	591704125	591705185	Auxin-activated signaling pathway;				0.48	0.829				0.604											1.299
Seed_SL	2017	EMMAX	chr2D	616611863	C/T	49/359	-	3.99251e-05	4.39875	TraesCS2D01G529000	616525015	616531466	bZIP transcription factor; Seed dormancy control;		2.48	2.176	2.222	2.683	3.721	2.37	4.127	3.301	4.239	1.9	1.389	1.522	1.279	1.407	3.494	3.242	3.088	4.779	3.62	3.692	1.143
										TraesCS2D01G529300	616598930	616600068	Hydrolase family;
										TraesCS2D01G529500	616625571	616627907	E3 ubiquitin-protein ligase; Zinc finger;		0.799		1.471				0.321		0.851			0.552		0.389	1.978			1.106		2.195
Seed_SL	2017	GEMMA	chr2D	616611863	C/T	49/359	-	3.99322e-05	4.39868	TraesCS2D01G529000	616525015	616531466	bZIP transcription factor; Seed dormancy control;		2.48	2.176	2.222	2.683	3.721	2.37	4.127	3.301	4.239	1.9	1.389	1.522	1.279	1.407	3.494	3.242	3.088	4.779	3.62	3.692	1.143
										TraesCS2D01G529300	616598930	616600068	Hydrolase family;
										TraesCS2D01G529500	616625571	616627907	E3 ubiquitin-protein ligase; Zinc finger;		0.799		1.471				0.321		0.851			0.552		0.389	1.978			1.106		2.195
Culm_CD	2018	EMMAX	chr2D	617089365	T/A	170/184	-	4.86533e-05	4.31289	TraesCS2D01G530600	617051125	617053686	Auxin polar transport; Jasmonic acid;	*	4.313	4.816	4.371	2.876	5.565	5.454	2.786	1.837	4.681	6.393		3.637	4.878	4.887	4.645	4.766	6.495	3.542	5.386	1.898	1.606
										TraesCS2D01G530700	617071698	617073840	Tyrosine kinase;							0.867
										TraesCS2D01G530800	617074179	617074601	Tyrosine kinase activity;		2.983	3.429	1.878		2.076	1.63				1.671	1.06	2.741	2.799	2.7	1.185	2.367	0.692		0.854	0.364
										TraesCS2D01G530900	617074366	617077882	Tyrosine kinase activity;
										TraesCS2D01G531000	617081093	617089413	Flower;		1.665	1.143	2.506	0.325		4.394	1.091	0.544	1.816	0.935			0.351	0.141	2.293	3.592	0.969	1.291	0.717
Culm_TN	2018	TASSEL	chr2D	631191293	T/C	13/227	0.1885	3.1536e-05	4.50119	TraesCS2D01G558100	631237612	631239399	F-box/Leucine rich repeat protein;
										TraesCS2D01G558200	631240176	631247592	E3 ubiquitin-protein ligase; Ankyrin repeats;											1.127	0.704								1.619	1.4	0.374
Culm_PH	2017	TASSEL	chr2D	631562214	T/G	39/339	0.1209	1.6282e-05	4.78829	TraesCS2D01G558500	631480997	631486698	Ankyrin repeats;		1.476	2.754	1.276	2.375	2.818					3.612	2.365	2.653	3.243	3.093	0.849		1.701		3.542	2.88	2.091
Leaf_FLL	2018	GEMMA	chr2D	632457196	G/C	90/320	-	0.000123214	3.90934	TraesCS2D01G559800	632418825	632421859	F-box domain;											0.356
Seed_LS	2017	EMMAX	chr2D	636377083	A/G	31/379	-	0.00053221	3.27392	TraesCS2D01G568300	636372344	636373670	Lignin biosynthetic process;
Seed_LS	2017	GEMMA	chr2D	636377083	A/G	31/379	-	0.000532256	3.27388	TraesCS2D01G568300	636372344	636373670	Lignin biosynthetic process;
Seed_SW1	2017	GEMMA	chr2D	636377083	A/G	31/379	-	0.00643152	2.19169	TraesCS2D01G568300	636372344	636373670	Lignin biosynthetic process;
Seed_LS	2017	EMMAX	chr2D	636377088	C/T	31/379	-	0.00053221	3.27392	TraesCS2D01G568300	636372344	636373670	Lignin biosynthetic process;
Seed_LS	2017	GEMMA	chr2D	636377088	C/T	31/379	-	0.000532256	3.27388	TraesCS2D01G568300	636372344	636373670	Lignin biosynthetic process;
Seed_SW1	2017	GEMMA	chr2D	636377088	C/T	31/379	-	0.00643152	2.19169	TraesCS2D01G568300	636372344	636373670	Lignin biosynthetic process;
Seed_LS	2017	EMMAX	chr2D	636377336	T/C	31/379	-	0.00053221	3.27392	TraesCS2D01G568300	636372344	636373670	Lignin biosynthetic process;
Seed_LS	2017	GEMMA	chr2D	636377336	T/C	31/379	-	0.000532256	3.27388	TraesCS2D01G568300	636372344	636373670	Lignin biosynthetic process;
Seed_SW1	2017	GEMMA	chr2D	636377336	T/C	31/379	-	0.00643152	2.19169	TraesCS2D01G568300	636372344	636373670	Lignin biosynthetic process;
Seed_LS	2017	EMMAX	chr2D	636377351	T/A	31/379	-	0.00053221	3.27392	TraesCS2D01G568300	636372344	636373670	Lignin biosynthetic process;
Seed_LS	2017	GEMMA	chr2D	636377351	T/A	31/379	-	0.000532256	3.27388	TraesCS2D01G568300	636372344	636373670	Lignin biosynthetic process;
Seed_SW1	2017	GEMMA	chr2D	636377351	T/A	31/379	-	0.00643152	2.19169	TraesCS2D01G568300	636372344	636373670	Lignin biosynthetic process;
Seed_LS	2017	EMMAX	chr2D	636377396	A/G	31/379	-	0.00053221	3.27392	TraesCS2D01G568300	636372344	636373670	Lignin biosynthetic process;
Seed_LS	2017	GEMMA	chr2D	636377396	A/G	31/379	-	0.000532256	3.27388	TraesCS2D01G568300	636372344	636373670	Lignin biosynthetic process;
Seed_SW1	2017	GEMMA	chr2D	636377396	A/G	31/379	-	0.00643152	2.19169	TraesCS2D01G568300	636372344	636373670	Lignin biosynthetic process;
Culm_PH	2017	TASSEL	chr2D	640233080	T/C	41/213	0.1795	2.6368e-06	5.57892	TraesCS2D01G576800	640206988	640216068	E3 ubiquitin ligase complex; Meristem specification; Flower development; Shoot apical meristem specification; Seed germination; Cell cycle process; Cell division; Photomorphogenesis;				0.316	0.838	0.266		0.599	0.474	0.543	0.292	1.024			0.142	1.734	2.376	2.225	2.453	2.299	2.55	2.959
										TraesCS2D01G577000	640297610	640299240	Abscisic acid-activated signaling pathway; Tyrosine kinase;																4.403	2.301	2.414	4.006	2.68	2.899
Leaf_FLW	2017	GEMMA	chr2D	646442036	A/G	38/382	-	0.000152574	3.81652	TraesCS2D01G590600	646488195	646491646	Tyrosine kinase; Leucine rich repeat;
										TraesCS2D01G590700	646492728	646497714	Leucine rich repeat;
										TraesCS2D01G590800	646499009	646505110	Leucine rich repeat;																			1.729
Seed_WS	2017	GEMMA	chr2D	646442059	T/C	45/375	-	0.000426817	3.36976	TraesCS2D01G590600	646488195	646491646	Tyrosine kinase; Leucine rich repeat;
										TraesCS2D01G590700	646492728	646497714	Leucine rich repeat;
										TraesCS2D01G590800	646499009	646505110	Leucine rich repeat;																			1.729
Seed_LS	2017	EMMAX	chr2D	649186417	A/G	44/174	-	7.59124e-05	4.11969	TraesCS2D01G596000	649141324	649148022	Root morphogenesis; Seed coat development;																2.058	3.158	3.301	3.158	3.515	4.049	2.745
Leaf_FLL	2017	EMMAX	chr2D	649847269	A/T	21/207	-	0.000364752	3.438	TraesCS2D01G597300	649781111	649781640	Abscisic acid;																				3.036
										TraesCS2D01G597500	649815578	649821813	PPR repeat family;							0.55									1.769	2.357	1.587		1.044	1.068
Leaf_FLL	2017	EMMAX	chr2D	649847276	A/G	22/210	-	0.000301595	3.52058	TraesCS2D01G597300	649781111	649781640	Abscisic acid;																				3.036
										TraesCS2D01G597500	649815578	649821813	PPR repeat family;							0.55									1.769	2.357	1.587		1.044	1.068
Leaf_FLL	2017	EMMAX	chr2D	649847294	A/C	19/209	-	5.56445e-05	4.25458	TraesCS2D01G597300	649781111	649781640	Abscisic acid;																				3.036
										TraesCS2D01G597500	649815578	649821813	PPR repeat family;							0.55									1.769	2.357	1.587		1.044	1.068
Leaf_FLL	2017	EMMAX	chr2D	649847694	C/T	11/207	-	0.00048075	3.31808	TraesCS2D01G597300	649781111	649781640	Abscisic acid;																				3.036
										TraesCS2D01G597500	649815578	649821813	PPR repeat family;							0.55									1.769	2.357	1.587		1.044	1.068
Culm_CD	2018	EMMAX	chr3A	1897495	G/A	99/113	-	0.000156666	3.80502	TraesCS3A01G003600	1896509	1898746	Tyrosine kinase;		0.31		0.567						0.021			0.115								0.646
										TraesCS3A01G003900	1925388	1928343	Tyrosine kinase activity;		0.046	0.55	1.633	2.328	0.172	1.125	1.232	2.188	1.836	2.131	1.654			0.491	0.455	1.739	1.975	1.729	2.17	0.219	1.739
Culm_CD	2018	EMMAX	chr3A	1897498	A/T	101/111	-	0.000547803	3.26138	TraesCS3A01G003600	1896509	1898746	Tyrosine kinase;		0.31		0.567						0.021			0.115								0.646
										TraesCS3A01G003900	1925388	1928343	Tyrosine kinase activity;		0.046	0.55	1.633	2.328	0.172	1.125	1.232	2.188	1.836	2.131	1.654			0.491	0.455	1.739	1.975	1.729	2.17	0.219	1.739
Culm_CD	2018	EMMAX	chr3A	1897565	C/T	91/119	-	1.73874e-05	4.75977	TraesCS3A01G003600	1896509	1898746	Tyrosine kinase;		0.31		0.567						0.021			0.115								0.646
										TraesCS3A01G003900	1925388	1928343	Tyrosine kinase activity;		0.046	0.55	1.633	2.328	0.172	1.125	1.232	2.188	1.836	2.131	1.654			0.491	0.455	1.739	1.975	1.729	2.17	0.219	1.739
Culm_CN	2018	EMMAX	chr3A	9812011	G/C	17/257	-	3.20694e-05	4.49391	TraesCS3A01G013400	9777332	9783802	Tyrosine kinase;																				0.192	0.061
										TraesCS3A01G013500	9780929	9783071	Tyrosine kinase activity;
Leaf_FLL	2017	EMMAX	chr3A	13345618	A/G	14/250	-	9.66255e-06	5.01491	TraesCS3A01G025200	13405178	13407246	E3 ubiquitin-protein ligase;																0.24		1.035		1.521	0.068	0.039
										TraesCS3A01G025300	13409656	13411036	Hydrolase activity, acting on ester bonds;		1.172	1.964	3.774	3.238	3.899	1.186	3.592	2.218	4.832	1.097	3.641	1.503	3.448	3.372	4.21	2.649	1.46	4.262	3.364	6.278	3.294
										TraesCS3A01G025400	13412838	13414088	Hydrolase activity, acting on ester bonds;		0.302		1.397						1.063			1.442	1.998	2.214	1.404			2.081		6.82	0.917
Leaf_FLW	2017	EMMAX	chr3A	13345618	A/G	14/250	-	7.76969e-05	4.1096	TraesCS3A01G025200	13405178	13407246	E3 ubiquitin-protein ligase;																0.24		1.035		1.521	0.068	0.039
										TraesCS3A01G025300	13409656	13411036	Hydrolase activity, acting on ester bonds;		1.172	1.964	3.774	3.238	3.899	1.186	3.592	2.218	4.832	1.097	3.641	1.503	3.448	3.372	4.21	2.649	1.46	4.262	3.364	6.278	3.294
										TraesCS3A01G025400	13412838	13414088	Hydrolase activity, acting on ester bonds;		0.302		1.397						1.063			1.442	1.998	2.214	1.404			2.081		6.82	0.917
Leaf_FLL	2017	EMMAX	chr3A	13345636	A/G	14/250	-	1.39803e-05	4.85448	TraesCS3A01G025200	13405178	13407246	E3 ubiquitin-protein ligase;																0.24		1.035		1.521	0.068	0.039
										TraesCS3A01G025300	13409656	13411036	Hydrolase activity, acting on ester bonds;		1.172	1.964	3.774	3.238	3.899	1.186	3.592	2.218	4.832	1.097	3.641	1.503	3.448	3.372	4.21	2.649	1.46	4.262	3.364	6.278	3.294
										TraesCS3A01G025400	13412838	13414088	Hydrolase activity, acting on ester bonds;		0.302		1.397						1.063			1.442	1.998	2.214	1.404			2.081		6.82	0.917
Leaf_FLW	2017	EMMAX	chr3A	13345636	A/G	14/250	-	8.61431e-05	4.06478	TraesCS3A01G025200	13405178	13407246	E3 ubiquitin-protein ligase;																0.24		1.035		1.521	0.068	0.039
										TraesCS3A01G025300	13409656	13411036	Hydrolase activity, acting on ester bonds;		1.172	1.964	3.774	3.238	3.899	1.186	3.592	2.218	4.832	1.097	3.641	1.503	3.448	3.372	4.21	2.649	1.46	4.262	3.364	6.278	3.294
										TraesCS3A01G025400	13412838	13414088	Hydrolase activity, acting on ester bonds;		0.302		1.397						1.063			1.442	1.998	2.214	1.404			2.081		6.82	0.917
Seed_SL	2017	EMMAX	chr3A	19891019	A/G	43/347	-	2.54028e-06	5.59512	TraesCS3A01G036000	19895067	19896123	Zinc finger protein;				0.498	2.593	1.286		3.51	1.529	3.5							1.236	0.714	3.149
										TraesCS3A01G036100	19905070	19908538	Hydrolase activity;		3.786	3.989	3.697	3.132	4.234	4.126	3.316	2.325	3.808	3.324	2.062	3.855	4.152	4.347	3.559	1.621	3.478	2.043	2.947	3.027	0.478
Leaf_FLL	2017	GEMMA	chr3A	65470307	G/A	191/229	-	0.000341474	3.46664	TraesCS3A01G100600	65401708	65402253	Pollen proteins;								0.345	2.335	2.259							0.873		1.635
										TraesCS3A01G100700	65403686	65405748	PPR repeat family;
										TraesCS3A01G100800	65432882	65436755	Leucine rich repeat;
Culm_CD	2017	GEMMA	chr3A	65470307	G/A	191/229	-	0.000186089	3.73028	TraesCS3A01G100600	65401708	65402253	Pollen proteins;								0.345	2.335	2.259							0.873		1.635
										TraesCS3A01G100700	65403686	65405748	PPR repeat family;
										TraesCS3A01G100800	65432882	65436755	Leucine rich repeat;
Culm_CD	2017	TASSEL	chr3A	65470307	G/A	191/229	0.0981	5.8287e-05	4.23443	TraesCS3A01G100600	65401708	65402253	Pollen proteins;								0.345	2.335	2.259							0.873		1.635
										TraesCS3A01G100700	65403686	65405748	PPR repeat family;
										TraesCS3A01G100800	65432882	65436755	Leucine rich repeat;
Leaf_FLW	2017	EMMAX	chr3A	97913245	C/A	24/396	-	5.06322e-07	6.29557	TraesCS3A01G122600	97973005	97974518	Gibberellin metabolic process;					0.603						1.286						0.515		0.63	1.77
Leaf_FLW	2017	GEMMA	chr3A	97913245	C/A	24/396	-	4.99861e-07	6.30115	TraesCS3A01G122600	97973005	97974518	Gibberellin metabolic process;					0.603						1.286						0.515		0.63	1.77
Leaf_FLW	2017	TASSEL	chr3A	97913245	C/A	24/396	0.0902	0.0001945	3.71108	TraesCS3A01G122600	97973005	97974518	Gibberellin metabolic process;					0.603						1.286						0.515		0.63	1.77
Leaf_FLW	2017	EMMAX	chr3A	97913278	G/A	21/399	-	3.82664e-06	5.41718	TraesCS3A01G122600	97973005	97974518	Gibberellin metabolic process;					0.603						1.286						0.515		0.63	1.77
Leaf_FLW	2017	GEMMA	chr3A	97913278	G/A	21/399	-	3.21263e-06	5.49314	TraesCS3A01G122600	97973005	97974518	Gibberellin metabolic process;					0.603						1.286						0.515		0.63	1.77
Leaf_FLW	2017	TASSEL	chr3A	97913278	G/A	21/399	0.1288	6.2448e-06	5.20448	TraesCS3A01G122600	97973005	97974518	Gibberellin metabolic process;					0.603						1.286						0.515		0.63	1.77
Leaf_FLW	2017	EMMAX	chr3A	97913281	G/A	21/399	-	3.82664e-06	5.41718	TraesCS3A01G122600	97973005	97974518	Gibberellin metabolic process;					0.603						1.286						0.515		0.63	1.77
Leaf_FLW	2017	GEMMA	chr3A	97913281	G/A	21/399	-	3.21263e-06	5.49314	TraesCS3A01G122600	97973005	97974518	Gibberellin metabolic process;					0.603						1.286						0.515		0.63	1.77
Leaf_FLW	2017	TASSEL	chr3A	97913281	G/A	21/399	0.1288	6.2448e-06	5.20448	TraesCS3A01G122600	97973005	97974518	Gibberellin metabolic process;					0.603						1.286						0.515		0.63	1.77
Seed_SL	2018	EMMAX	chr3A	161447905	T/C	57/329	-	7.32197e-05	4.13537	TraesCS3A01G160900	161451451	161459545	E3 ubiquitin ligase complex; Cell cycle;	*	2.669	3.133	3.955	4.702	3.721	3.486	4.042	4.61	4.44	3.919	4.06	3.106	3.474	3.547	3.189	4.204	4.269	4.056	3.809	4.124	3.794
Leaf_FLW	2017	GEMMA	chr3A	207251007	A/G	96/304	-	0.000161001	3.79317	TraesCS3A01G179300	207241844	207246036	E3 ubiquitin-protein ligase; Zinc finger;
Leaf_LW	2017	GEMMA	chr3A	207251007	A/G	96/304	-	0.000192059	3.71657	TraesCS3A01G179300	207241844	207246036	E3 ubiquitin-protein ligase; Zinc finger;
Leaf_FLW	2017	TASSEL	chr3A	207251007	A/G	96/304	0.1263	1.5816e-05	4.8009	TraesCS3A01G179300	207241844	207246036	E3 ubiquitin-protein ligase; Zinc finger;
Leaf_LW	2017	TASSEL	chr3A	207251007	A/G	96/304	0.1281	8.9752e-06	5.04696	TraesCS3A01G179300	207241844	207246036	E3 ubiquitin-protein ligase; Zinc finger;
Seed_LS	2017	EMMAX	chr3A	442732120	A/T	12/208	-	7.92105e-05	4.10122	TraesCS3A01G236900	442768794	442772616	Cytoskeleton;		1.809	2.278	2.716	3.483	2.55	2.513	3.197	3.689	3.124	3.066	2.667	1.588	1.895	2.192	2.129	3.726	3.248	3.269	3.424	2.219	2.311
Seed_SL	2017	EMMAX	chr3A	507201555	T/A	115/215	-	4.84741e-05	4.31449	TraesCS3A01G277000	507120309	507120903	Cytoskeleton;	*										4.308				2.914					5.288
										TraesCS3A01G277100	507126904	507129807	Hydrolase activity;		0.255	0.197	1.823	4.022	0.321	2.088	1.249	2.497	1.462	2.697	0.814				1.529	2.166	3.01	1.397	2.478		3.228
										TraesCS3A01G277400	507287988	507293770	Hydrolase;		2.484	1.893	2.738	2.553	2.092	3.385	1.749	2.366	1.989	2.691	0.675	2.753	2.384	2.355	1.979	2.702	2.184	1.659	1.733	1.152	0.233
Seed_SL	2017	EMMAX	chr3A	507201565	T/C	112/264	-	0.000190835	3.71934	TraesCS3A01G277000	507120309	507120903	Cytoskeleton;	*										4.308				2.914					5.288
										TraesCS3A01G277100	507126904	507129807	Hydrolase activity;		0.255	0.197	1.823	4.022	0.321	2.088	1.249	2.497	1.462	2.697	0.814				1.529	2.166	3.01	1.397	2.478		3.228
										TraesCS3A01G277400	507287988	507293770	Hydrolase;		2.484	1.893	2.738	2.553	2.092	3.385	1.749	2.366	1.989	2.691	0.675	2.753	2.384	2.355	1.979	2.702	2.184	1.659	1.733	1.152	0.233
Seed_SL	2017	EMMAX	chr3A	507201579	A/C	113/261	-	0.000217769	3.662	TraesCS3A01G277000	507120309	507120903	Cytoskeleton;	*										4.308				2.914					5.288
										TraesCS3A01G277100	507126904	507129807	Hydrolase activity;		0.255	0.197	1.823	4.022	0.321	2.088	1.249	2.497	1.462	2.697	0.814				1.529	2.166	3.01	1.397	2.478		3.228
										TraesCS3A01G277400	507287988	507293770	Hydrolase;		2.484	1.893	2.738	2.553	2.092	3.385	1.749	2.366	1.989	2.691	0.675	2.753	2.384	2.355	1.979	2.702	2.184	1.659	1.733	1.152	0.233
Seed_SL	2017	EMMAX	chr3A	507201588	C/T	123/255	-	5.03593e-05	4.29792	TraesCS3A01G277000	507120309	507120903	Cytoskeleton;	*										4.308				2.914					5.288
										TraesCS3A01G277100	507126904	507129807	Hydrolase activity;		0.255	0.197	1.823	4.022	0.321	2.088	1.249	2.497	1.462	2.697	0.814				1.529	2.166	3.01	1.397	2.478		3.228
										TraesCS3A01G277400	507287988	507293770	Hydrolase;		2.484	1.893	2.738	2.553	2.092	3.385	1.749	2.366	1.989	2.691	0.675	2.753	2.384	2.355	1.979	2.702	2.184	1.659	1.733	1.152	0.233
Culm_CD	2018	TASSEL	chr3A	519148955	C/G	55/191	0.207	7.8881e-05	4.10303	TraesCS3A01G290300	519244517	519255335	Tyrosine kinase;				0.999				0.989	0.61	1.441						0.993		0.594	2.556		3.085	0.276
Culm_CN	2018	EMMAX	chr3A	620442428	T/A	12/218	-	4.05717e-05	4.39178	TraesCS3A01G369300	620469742	620480265	E3 ubiquitin-protein ligase; Zinc finger; Meristem specification; Flower development; Leaf morphogenesis; Shoot apical meristem specification; Seed germination; Cell cycle; Cell division; Photomorphogenesis;		1.757	2.442	2.214	2.343	2.589	2.246	2.478	1.731	2.404	2.421	2.44	2.051	2.261	2.414	1.283	1.956	2.037	1.958	1.923	2.006	0.898
Culm_CN	2018	EMMAX	chr3A	620442451	C/T	15/211	-	7.25493e-05	4.13937	TraesCS3A01G369300	620469742	620480265	E3 ubiquitin-protein ligase; Zinc finger; Meristem specification; Flower development; Leaf morphogenesis; Shoot apical meristem specification; Seed germination; Cell cycle; Cell division; Photomorphogenesis;		1.757	2.442	2.214	2.343	2.589	2.246	2.478	1.731	2.404	2.421	2.44	2.051	2.261	2.414	1.283	1.956	2.037	1.958	1.923	2.006	0.898
Culm_TN	2018	GEMMA	chr3A	631351215	C/A	196/214	-	0.00144356	2.84057	TraesCS3A01G380800	631281877	631284673	Microtubule;	*	2.092	2.664	3.242	3.665	3.516	3.275	3.52	3.496	3.493	4.071	2.582	2.736	3.073	3.199	1.737	3.329	3.683	2.883	3.33	2.145	2.426
										TraesCS3A01G381000	631301870	631304101	Photosystem II assembly;	*	8.27	7.335	6.979		5.851	8.323	2.775	0.384	4.559	7.649	3.56	7.445	7.211	6.67	8.399	7.13	7.481	1.328	6.324	4.889	4.779
Culm_TN	2018	TASSEL	chr3A	631351215	C/A	196/214	0.0901	0.00059115	3.2283	TraesCS3A01G380800	631281877	631284673	Microtubule;	*	2.092	2.664	3.242	3.665	3.516	3.275	3.52	3.496	3.493	4.071	2.582	2.736	3.073	3.199	1.737	3.329	3.683	2.883	3.33	2.145	2.426
										TraesCS3A01G381000	631301870	631304101	Photosystem II assembly;	*	8.27	7.335	6.979		5.851	8.323	2.775	0.384	4.559	7.649	3.56	7.445	7.211	6.67	8.399	7.13	7.481	1.328	6.324	4.889	4.779
Culm_TN	2018	GEMMA	chr3A	631351233	C/A	206/214	-	0.00676858	2.1695	TraesCS3A01G380800	631281877	631284673	Microtubule;	*	2.092	2.664	3.242	3.665	3.516	3.275	3.52	3.496	3.493	4.071	2.582	2.736	3.073	3.199	1.737	3.329	3.683	2.883	3.33	2.145	2.426
										TraesCS3A01G381000	631301870	631304101	Photosystem II assembly;	*	8.27	7.335	6.979		5.851	8.323	2.775	0.384	4.559	7.649	3.56	7.445	7.211	6.67	8.399	7.13	7.481	1.328	6.324	4.889	4.779
Culm_TN	2018	TASSEL	chr3A	631352089	T/C	20/372	0.1459	1.2602e-05	4.89956	TraesCS3A01G380800	631281877	631284673	Microtubule;	*	2.092	2.664	3.242	3.665	3.516	3.275	3.52	3.496	3.493	4.071	2.582	2.736	3.073	3.199	1.737	3.329	3.683	2.883	3.33	2.145	2.426
										TraesCS3A01G381000	631301870	631304101	Photosystem II assembly;	*	8.27	7.335	6.979		5.851	8.323	2.775	0.384	4.559	7.649	3.56	7.445	7.211	6.67	8.399	7.13	7.481	1.328	6.324	4.889	4.779
Culm_PH	2017	TASSEL	chr3A	639501486	A/G	63/151	0.1646	5.9886e-05	4.22267	TraesCS3A01G391600	639479317	639482977	Myb-like DNA-binding domain;		1.283	1.696	1.228	2.484	2.014	1.148	4.747	1.847	2.779	1.08	0.583	0.614	0.675	0.842	0.944	2.403	2.455	3.646	0.872	0.733
										TraesCS3A01G391800	639490178	639505226	Cell cycle control; Cell division;		0.136		3.004	4.018		1.966	3.061	3.378	2.817	2.505	0.778				0.756	3.632	2.575	2.82	2.44		1.271
Culm_PH	2017	TASSEL	chr3A	641330994	T/C	55/175	0.173	5.22e-05	4.28233	TraesCS3A01G393400	641324360	641331479	Flower development; Cell cycle;		1.414	0.706	1.798	1.95	0.654	2.798	1.162	1.372	1.325	2.172	1.641	1.079	1.213	1.409	0.894	2.094	1.727	0.682	1.556	0.444	0.762
Leaf_FLW	2017	TASSEL	chr3A	690865032	C/T	20/272	0.1416	7.7736e-05	4.10938	TraesCS3A01G452400	690784602	690786737	Lignin catabolic process; Meristem;				1.219						0.708									3.031		9.232
										TraesCS3A01G452500	690857358	690859828	Lignin catabolic process; Meristem;																					7.106
										TraesCS3A01G452600	690896333	690898359	Lignin catabolic process; Meristem;					0.766														1.029		8.536
Leaf_FLL	2017	TASSEL	chr3A	700011396	A/G	32/220	0.2162	3.9647e-06	5.40179	TraesCS3A01G465900	699976357	699977067	F-box associated domain;
										TraesCS3A01G466000	699982283	699983746	F-box associated domain; F-box protein;
										TraesCS3A01G466100	700014185	700014741	Zinc finger;
Leaf_LW	2017	TASSEL	chr3A	700011396	A/G	32/220	0.2385	5.8025e-06	5.23638	TraesCS3A01G465900	699976357	699977067	F-box associated domain;
										TraesCS3A01G466000	699982283	699983746	F-box associated domain; F-box protein;
										TraesCS3A01G466100	700014185	700014741	Zinc finger;
Culm_PH	2018	GEMMA	chr3A	714370591	T/C	186/234	-	0.000411068	3.38609	TraesCS3A01G484800	714299136	714309518	Meristem specification; Shoot apical meristem specification; Root apical meristem specification;		2.105	2.875	2.811	2.487	1.51	4.551	2.587	2.541	3.085	4.003	2.191	0.611	1.327	1.924	2.335	5.027	3.02	3.107	3.264	1.83	2.466
										TraesCS3A01G485100	714458228	714459478	E3 ubiquitin ligase complex; Zinc finger;
Seed_SL	2018	GEMMA	chr3A	714370591	T/C	186/234	-	0.000611364	3.2137	TraesCS3A01G484800	714299136	714309518	Meristem specification; Shoot apical meristem specification; Root apical meristem specification;		2.105	2.875	2.811	2.487	1.51	4.551	2.587	2.541	3.085	4.003	2.191	0.611	1.327	1.924	2.335	5.027	3.02	3.107	3.264	1.83	2.466
										TraesCS3A01G485100	714458228	714459478	E3 ubiquitin ligase complex; Zinc finger;
Leaf_FLL	2018	EMMAX	chr3A	723743462	A/G	19/345	-	3.91914e-05	4.40681	TraesCS3A01G497700	723672285	723674129	Cytochrome P450;
Leaf_FLL	2018	TASSEL	chr3A	723743462	A/G	19/345	0.1287	6.2275e-05	4.20569	TraesCS3A01G497700	723672285	723674129	Cytochrome P450;
Leaf_FLL	2018	EMMAX	chr3B	2047514	G/A	22/288	-	7.59869e-05	4.11926	TraesCS3B01G002100	2092817	2094261	F-box domain;
Culm_CN	2018	GEMMA	chr3B	2071475	T/A	140/280	-	0.000943219	3.02539	TraesCS3B01G002100	2092817	2094261	F-box domain;
Culm_PH	2018	TASSEL	chr3B	2078733	T/C	28/182	0.1802	0.00054193	3.26606	TraesCS3B01G002100	2092817	2094261	F-box domain;
Leaf_FLW	2018	EMMAX	chr3B	2078742	A/G	11/199	-	4.12171e-05	4.38492	TraesCS3B01G002100	2092817	2094261	F-box domain;
Culm_PH	2018	EMMAX	chr3B	2078742	A/G	11/199	-	1.64303e-06	5.78435	TraesCS3B01G002100	2092817	2094261	F-box domain;
Culm_PH	2018	TASSEL	chr3B	2078742	A/G	11/199	0.199	4.8566e-05	4.31367	TraesCS3B01G002100	2092817	2094261	F-box domain;
Seed_LS	2017	EMMAX	chr3B	3034677	A/G	19/289	-	7.44783e-06	5.12797	TraesCS3B01G005000	3016081	3021655	Tyrosine kinase;		1.061		2.153									0.31			2.029				0.556	0.475
										TraesCS3B01G005100	3036946	3038932	Tyrosine kinase;		2.716	1.835	2.15									2.659	0.437	0.7	2.124	0.957
										TraesCS3B01G005200	3067426	3067782	Zinc finger protein;
										TraesCS3B01G005300	3079152	3079487	Zinc finger protein;
										TraesCS3B01G005400	3092002	3092337	Seed protein;
										TraesCS3B01G005500	3100482	3100949	Zinc finger protein;
Culm_PH	2017	TASSEL	chr3B	17903340	G/T	35/325	0.148	1.1895e-06	5.92464	TraesCS3B01G036300	17805417	17806924	F-box domain;
										TraesCS3B01G036800	17988264	17990073	Hydrolase activity;																			0.232		4.267
Culm_PH	2017	TASSEL	chr3B	22170959	A/G	40/226	0.1297	1.3832e-05	4.85912	TraesCS3B01G043300	22200989	22205119	Leucine rich repeat;		1.868	0.24	3.302		1.915							2.264	1.313	1.294	1.467
										TraesCS3B01G043400	22207886	22210892	Tyrosine kinase; Leucine rich repeat;		1.642		2.022									0.541			1.042
										TraesCS3B01G043500	22211448	22215264	Zinc finger;		0.908		1.45												0.651
Culm_PH	2017	EMMAX	chr3B	75725060	T/C	41/173	-	2.86325e-05	4.54314	TraesCS3B01G109800	75735554	75736500	Myb-like DNA-binding domain;
Culm_PH	2017	TASSEL	chr3B	75725060	T/C	41/173	0.1573	3.4104e-05	4.46719	TraesCS3B01G109800	75735554	75736500	Myb-like DNA-binding domain;
Seed_LS	2017	TASSEL	chr3B	206174008	C/T	13/247	0.148	7.7972e-05	4.10806	TraesCS3B01G192400	206193347	206196985	Photosynthesis, light reaction;	*	8.485	7.532	7.402	4.861	7.114	8.545	4.795	4.237	5.77	7.716	4.138	7.478	7.398	7.136	7.77	8.304	7.899	4.095	6.491	5.171	4.89
Leaf_FLL	2017	EMMAX	chr3B	283593217	T/C	57/153	-	1.96479e-06	5.70668	TraesCS3B01G222400	283586774	283605066	Cellular component organization or biogenesis;		3.34	2.846	3.28	1.615	2.455	4.266	1.268	0.842	1.712	2.967	0.714	3.384	2.982	2.95	2.832	3.242	2.509	0.611	1.716	1.339	0.296
Leaf_FLW	2017	EMMAX	chr3B	283593217	T/C	57/153	-	6.76729e-06	5.16958	TraesCS3B01G222400	283586774	283605066	Cellular component organization or biogenesis;		3.34	2.846	3.28	1.615	2.455	4.266	1.268	0.842	1.712	2.967	0.714	3.384	2.982	2.95	2.832	3.242	2.509	0.611	1.716	1.339	0.296
Culm_TN	2017	EMMAX	chr3B	283593217	T/C	57/153	-	7.87839e-06	5.10356	TraesCS3B01G222400	283586774	283605066	Cellular component organization or biogenesis;		3.34	2.846	3.28	1.615	2.455	4.266	1.268	0.842	1.712	2.967	0.714	3.384	2.982	2.95	2.832	3.242	2.509	0.611	1.716	1.339	0.296
Leaf_FLL	2017	TASSEL	chr3B	283593217	T/C	57/153	0.1721	9.8711e-05	4.00563	TraesCS3B01G222400	283586774	283605066	Cellular component organization or biogenesis;		3.34	2.846	3.28	1.615	2.455	4.266	1.268	0.842	1.712	2.967	0.714	3.384	2.982	2.95	2.832	3.242	2.509	0.611	1.716	1.339	0.296
Culm_TN	2018	TASSEL	chr3B	283593625	T/C	58/342	0.1303	2.7744e-05	4.55683	TraesCS3B01G222400	283586774	283605066	Cellular component organization or biogenesis;		3.34	2.846	3.28	1.615	2.455	4.266	1.268	0.842	1.712	2.967	0.714	3.384	2.982	2.95	2.832	3.242	2.509	0.611	1.716	1.339	0.296
Seed_LS	2018	GEMMA	chr3B	283593627	A/G	25/377	-	0.000918324	3.037	TraesCS3B01G222400	283586774	283605066	Cellular component organization or biogenesis;		3.34	2.846	3.28	1.615	2.455	4.266	1.268	0.842	1.712	2.967	0.714	3.384	2.982	2.95	2.832	3.242	2.509	0.611	1.716	1.339	0.296
Culm_TN	2018	TASSEL	chr3B	283593654	T/C	22/380	0.1303	2.759e-05	4.55925	TraesCS3B01G222400	283586774	283605066	Cellular component organization or biogenesis;		3.34	2.846	3.28	1.615	2.455	4.266	1.268	0.842	1.712	2.967	0.714	3.384	2.982	2.95	2.832	3.242	2.509	0.611	1.716	1.339	0.296
Leaf_FLL	2017	EMMAX	chr3B	283594785	G/T	12/202	-	1.27339e-05	4.89504	TraesCS3B01G222400	283586774	283605066	Cellular component organization or biogenesis;		3.34	2.846	3.28	1.615	2.455	4.266	1.268	0.842	1.712	2.967	0.714	3.384	2.982	2.95	2.832	3.242	2.509	0.611	1.716	1.339	0.296
Leaf_FLW	2017	EMMAX	chr3B	283594785	G/T	12/202	-	0.000329496	3.48215	TraesCS3B01G222400	283586774	283605066	Cellular component organization or biogenesis;		3.34	2.846	3.28	1.615	2.455	4.266	1.268	0.842	1.712	2.967	0.714	3.384	2.982	2.95	2.832	3.242	2.509	0.611	1.716	1.339	0.296
Leaf_FLL	2017	TASSEL	chr3B	283594785	G/T	12/202	0.1473	0.00021492	3.66772	TraesCS3B01G222400	283586774	283605066	Cellular component organization or biogenesis;		3.34	2.846	3.28	1.615	2.455	4.266	1.268	0.842	1.712	2.967	0.714	3.384	2.982	2.95	2.832	3.242	2.509	0.611	1.716	1.339	0.296
Leaf_LL	2017	TASSEL	chr3B	283594785	G/T	12/202	0.1823	6.169e-05	4.20979	TraesCS3B01G222400	283586774	283605066	Cellular component organization or biogenesis;		3.34	2.846	3.28	1.615	2.455	4.266	1.268	0.842	1.712	2.967	0.714	3.384	2.982	2.95	2.832	3.242	2.509	0.611	1.716	1.339	0.296
Seed_SL	2017	GEMMA	chr3B	283595564	A/G	29/369	-	0.000418143	3.37868	TraesCS3B01G222400	283586774	283605066	Cellular component organization or biogenesis;		3.34	2.846	3.28	1.615	2.455	4.266	1.268	0.842	1.712	2.967	0.714	3.384	2.982	2.95	2.832	3.242	2.509	0.611	1.716	1.339	0.296
Seed_LS	2018	GEMMA	chr3B	283598051	A/G	69/341	-	0.0040594	2.39154	TraesCS3B01G222400	283586774	283605066	Cellular component organization or biogenesis;		3.34	2.846	3.28	1.615	2.455	4.266	1.268	0.842	1.712	2.967	0.714	3.384	2.982	2.95	2.832	3.242	2.509	0.611	1.716	1.339	0.296
Seed_LS	2018	GEMMA	chr3B	312197713	T/C	26/378	-	7.02181e-05	4.15355	TraesCS3B01G225800	312148456	312189370	Tyrosine kinase activity; Root development;																2.895	4.153	3.771	3.693	3.211		2.201
Culm_CN	2017	EMMAX	chr3B	423735128	A/G	12/212	-	5.76959e-06	5.23886	TraesCS3B01G264800	423789291	423796589	Hydrolase activity, acting on ester bonds;		3.033	3.403	3.02	2.934	4.058	2.783	4.354	4.124	4.447	3.327	2.17	3.871	4.32	4.293	3.449	2.511	2.755	3.685	2.785	3.743	0.225
										TraesCS3B01G264900	423805962	423811064	Hydrolase activity, acting on ester bonds;		0.638	2.399	1.346	0.745	1.97		2.738	1.241	1.563	0.654	1.255	1.198	1.572	1.305	2.407	1.246	1.445	2.627	1.396	1.532	0.591
Leaf_FLL	2017	TASSEL	chr3B	439554166	A/C	86/312	0.1219	2.1956e-05	4.65845	TraesCS3B01G272900	439446723	439455376	Cytoskeleton organization; Microtubule cytoskeleton organization; Plasmodesma;		1.027	1.795	1.539	1.844	1.805	0.761	1.925	1.443	1.717	1.879	1.678	1.61	1.884	2.022	0.868	1.392	1.045	1.412	1.258	1.435	0.658
										TraesCS3B01G273000	439463749	439466184	Tyrosine kinase; Pollen;												0.144
Leaf_FLW	2018	EMMAX	chr3B	495073538	G/C	25/193	-	9.0694e-05	4.04242	TraesCS3B01G308000	495101726	495105260	Auxin; Leaf morphogenesis;					0.188					0.095											1.172
Culm_PH	2017	TASSEL	chr3B	636135529	A/G	55/249	0.1064	0.00019142	3.71801	TraesCS3B01G401300	636106627	636119911	Cytoskeleton;		3.566	4.045	4.108	4.401	4.228	4.197	4.295	4.438	4.584	4.5	3.761	3.758	4.105	4.131	1.038	2.614	2.217	2.017	2.15	0.932	0.67
Culm_PH	2017	EMMAX	chr3B	636135542	G/C	47/255	-	2.24393e-05	4.64899	TraesCS3B01G401300	636106627	636119911	Cytoskeleton;		3.566	4.045	4.108	4.401	4.228	4.197	4.295	4.438	4.584	4.5	3.761	3.758	4.105	4.131	1.038	2.614	2.217	2.017	2.15	0.932	0.67
Culm_PH	2017	TASSEL	chr3B	636135542	G/C	47/255	0.1991	2.3218e-07	6.63418	TraesCS3B01G401300	636106627	636119911	Cytoskeleton;		3.566	4.045	4.108	4.401	4.228	4.197	4.295	4.438	4.584	4.5	3.761	3.758	4.105	4.131	1.038	2.614	2.217	2.017	2.15	0.932	0.67
Seed_LS	2017	TASSEL	chr3B	684038634	A/G	30/342	0.1046	6.8874e-05	4.16194	TraesCS3B01G443500	684095589	684097924	F-box-like;
Leaf_FLL	2018	GEMMA	chr3B	812812660	T/G	49/347	-	0.000202641	3.69327	TraesCS3B01G586200	812721126	812722438	Root cap;					2.289			2.734	4.552	3.64							2.102		3.255
										TraesCS3B01G586300	812725862	812727307	Root cap;					3.158			2.731	4.557	3.52							3.003		3.625
										TraesCS3B01G586400	812798723	812800060	Root cap;									0.736
										TraesCS3B01G586500	812816839	812822996	Jasmonic acid mediated signaling pathway; Cytochrome P450; Leaf shaping;
Culm_PH	2017	TASSEL	chr3B	818747041	T/C	33/217	0.1624	6.2738e-05	4.20247	TraesCS3B01G595600	818749122	818752247	Cell cycle control; Cell division; Cell proliferation;				2.248	2.066		0.555	1.646	1.851	1.185	0.945	1.516					1.946	1.399	2.034	0.828		1.376
Leaf_FLW	2017	TASSEL	chr3B	819639853	A/G	15/217	0.1898	2.2429e-05	4.64919	TraesCS3B01G596900	819629205	819634842	Tyrosine kinase;																		1.275
										TraesCS3B01G597000	819650047	819652336	Cytochrome P450;				1.308												2.129		0.964		1.806
Culm_PH	2017	TASSEL	chr3B	821689407	T/A	37/229	0.1595	1.2868e-05	4.89049	TraesCS3B01G600900	821693457	821696333	Ethylene biosynthetic process;		0.735	0.171	0.452	0.523	1.577	0.848	2.102	1.931	1.526	1.484	0.479	0.252	1.422	1.692	1.904	0.954	1.92	2.33	1.641	3.32	0.913
Seed_SL	2018	TASSEL	chr3B	826140117	T/C	37/349	0.1494	6.537e-05	4.18462	TraesCS3B01G607600	826086442	826096588	Auxin efflux;		0.141	0.709	1.175	1.769	0.839	0.8	1.679	1.709	1.485	1.778	0.731	0.117	0.502	0.889	0.255	1.504	1.284	1.53	1.339		0.096
										TraesCS3B01G607700	826101725	826104014	Leucine rich repeat;									0.325
Culm_PH	2017	TASSEL	chr3D	7536502	C/T	28/294	0.1688	2.2147e-07	6.65469	TraesCS3D01G023600	7496971	7501581	Tyrosine kinase; Pollen;
										TraesCS3D01G024000	7594476	7595654	F-box associated domain;
Seed_LS	2018	EMMAX	chr3D	9219391	T/C	17/277	-	2.23152e-05	4.6514	TraesCS3D01G026900	9121997	9123088	Cell cycle control; Cell division;
										TraesCS3D01G027000	9130751	9132192	F-box associated domain;
										TraesCS3D01G027100	9199558	9201059	F-box protein;
										TraesCS3D01G027200	9243785	9244954	F-box associated domain;								0.237
										TraesCS3D01G027300	9291556	9292780	Auxin-induced protein;		4.095	5.929	3.806	0.841	3.858	4.465	1.604	3.303	2.267			2.703	2.325	2.861	2.73	3.511	2.194	2.182
										TraesCS3D01G027500	9318383	9319114	Plasmodesmata-mediated intercellular transport;		3.993	4.803	4.287	1.89	5.589		4.854			1.57		4.545	5.281	5.879	5.168		0.974	1.795	2.602	1.269
Culm_CN	2018	EMMAX	chr3D	22043521	A/G	51/215	-	0.000512381	3.29041	TraesCS3D01G053600	22047210	22052386	Microtubule interacting and transport; Plasmodesma;	*	4.476	4.805	4.861	5.083	5.274	4.44	5.239	5.461	5.679	4.857	4.28	4.472	4.792	4.966	5.105	5.212	5.264	5.425	5.055	4.965	4.223
Culm_CN	2018	EMMAX	chr3D	22043538	A/T	16/254	-	9.07608e-05	4.0421	TraesCS3D01G053600	22047210	22052386	Microtubule interacting and transport; Plasmodesma;	*	4.476	4.805	4.861	5.083	5.274	4.44	5.239	5.461	5.679	4.857	4.28	4.472	4.792	4.966	5.105	5.212	5.264	5.425	5.055	4.965	4.223
Culm_CN	2018	EMMAX	chr3D	22043540	T/A	17/253	-	0.000355208	3.44952	TraesCS3D01G053600	22047210	22052386	Microtubule interacting and transport; Plasmodesma;	*	4.476	4.805	4.861	5.083	5.274	4.44	5.239	5.461	5.679	4.857	4.28	4.472	4.792	4.966	5.105	5.212	5.264	5.425	5.055	4.965	4.223
Culm_CN	2018	EMMAX	chr3D	22043562	T/A	16/278	-	0.000245932	3.60918	TraesCS3D01G053600	22047210	22052386	Microtubule interacting and transport; Plasmodesma;	*	4.476	4.805	4.861	5.083	5.274	4.44	5.239	5.461	5.679	4.857	4.28	4.472	4.792	4.966	5.105	5.212	5.264	5.425	5.055	4.965	4.223
Culm_CN	2018	TASSEL	chr3D	22043562	T/A	16/278	0.1595	0.00083481	3.07841	TraesCS3D01G053600	22047210	22052386	Microtubule interacting and transport; Plasmodesma;	*	4.476	4.805	4.861	5.083	5.274	4.44	5.239	5.461	5.679	4.857	4.28	4.472	4.792	4.966	5.105	5.212	5.264	5.425	5.055	4.965	4.223
Culm_CN	2018	EMMAX	chr3D	22043611	G/A	17/291	-	0.000136681	3.86429	TraesCS3D01G053600	22047210	22052386	Microtubule interacting and transport; Plasmodesma;	*	4.476	4.805	4.861	5.083	5.274	4.44	5.239	5.461	5.679	4.857	4.28	4.472	4.792	4.966	5.105	5.212	5.264	5.425	5.055	4.965	4.223
Culm_CN	2018	TASSEL	chr3D	22043611	G/A	17/291	0.1551	0.00073005	3.13665	TraesCS3D01G053600	22047210	22052386	Microtubule interacting and transport; Plasmodesma;	*	4.476	4.805	4.861	5.083	5.274	4.44	5.239	5.461	5.679	4.857	4.28	4.472	4.792	4.966	5.105	5.212	5.264	5.425	5.055	4.965	4.223
Culm_CN	2018	EMMAX	chr3D	22043654	T/A	17/261	-	0.000144248	3.84089	TraesCS3D01G053600	22047210	22052386	Microtubule interacting and transport; Plasmodesma;	*	4.476	4.805	4.861	5.083	5.274	4.44	5.239	5.461	5.679	4.857	4.28	4.472	4.792	4.966	5.105	5.212	5.264	5.425	5.055	4.965	4.223
Culm_CN	2018	TASSEL	chr3D	22043654	T/A	17/261	0.1727	0.00071389	3.14637	TraesCS3D01G053600	22047210	22052386	Microtubule interacting and transport; Plasmodesma;	*	4.476	4.805	4.861	5.083	5.274	4.44	5.239	5.461	5.679	4.857	4.28	4.472	4.792	4.966	5.105	5.212	5.264	5.425	5.055	4.965	4.223
Seed_LS	2017	EMMAX	chr3D	27652982	C/T	21/263	-	1.17087e-05	4.93149	TraesCS3D01G062400	27559621	27563767	F-box domain;		1.017	1.967	1.912	2.629	2.25	0.696	2.043	2.108	2.328	2.314	2.055	1.404	1.884	1.868			0.145		1.886	1.494	0.756
										TraesCS3D01G062500	27650804	27653763	Tyrosine kinase;		1.089		1.628									2	0.411	0.351	0.573
										TraesCS3D01G062600	27655988	27657928	Tyrosine kinase;		0.392		1.399									0.485			0.679
Seed_LS	2018	GEMMA	chr3D	28493944	G/C	22/388	-	9.64009e-05	4.01592	TraesCS3D01G064700	28493747	28495678	Tyrosine kinase;				0.59	0.608			0.534	1.306	1.683						0.348	0.353		0.563		1.73
										TraesCS3D01G064800	28499490	28501150	Tyrosine kinase;		1.584	1.597	2.358		1.346				0.506			2.37	2.35	2.935	1.78	0.822		0.413		2.1
										TraesCS3D01G065000	28546675	28548174	Zinc finger;		0.275
										TraesCS3D01G065100	28591098	28592313	Zinc finger;
Seed_LS	2018	GEMMA	chr3D	28494278	A/G	22/388	-	9.64009e-05	4.01592	TraesCS3D01G064700	28493747	28495678	Tyrosine kinase;				0.59	0.608			0.534	1.306	1.683						0.348	0.353		0.563		1.73
										TraesCS3D01G064800	28499490	28501150	Tyrosine kinase;		1.584	1.597	2.358		1.346				0.506			2.37	2.35	2.935	1.78	0.822		0.413		2.1
										TraesCS3D01G065000	28546675	28548174	Zinc finger;		0.275
										TraesCS3D01G065100	28591098	28592313	Zinc finger;
Seed_LS	2018	GEMMA	chr3D	28494284	T/G	22/388	-	9.64009e-05	4.01592	TraesCS3D01G064700	28493747	28495678	Tyrosine kinase;				0.59	0.608			0.534	1.306	1.683						0.348	0.353		0.563		1.73
										TraesCS3D01G064800	28499490	28501150	Tyrosine kinase;		1.584	1.597	2.358		1.346				0.506			2.37	2.35	2.935	1.78	0.822		0.413		2.1
										TraesCS3D01G065000	28546675	28548174	Zinc finger;		0.275
										TraesCS3D01G065100	28591098	28592313	Zinc finger;
Seed_LS	2018	GEMMA	chr3D	28494296	A/G	22/388	-	9.64009e-05	4.01592	TraesCS3D01G064700	28493747	28495678	Tyrosine kinase;				0.59	0.608			0.534	1.306	1.683						0.348	0.353		0.563		1.73
										TraesCS3D01G064800	28499490	28501150	Tyrosine kinase;		1.584	1.597	2.358		1.346				0.506			2.37	2.35	2.935	1.78	0.822		0.413		2.1
										TraesCS3D01G065000	28546675	28548174	Zinc finger;		0.275
										TraesCS3D01G065100	28591098	28592313	Zinc finger;
Culm_CN	2017	EMMAX	chr3D	33452325	G/A	17/305	-	7.54023e-05	4.12262	TraesCS3D01G073700	33379510	33388994	Cell cycle;		2.241	2.989	2.778	2.957	3.145	2.116	2.892	2.494	2.811	3.028	2.668	2.54	2.858	2.969	1.726	2.292	2.599	2.091	2.69	1.937	1.748
Leaf_LW	2018	GEMMA	chr3D	43515236	T/C	55/345	-	9.26091e-05	4.03335	TraesCS3D01G086100	43538988	43539670	Jasmonic acid stimulus; Cytochrome P450;
Culm_PH	2017	TASSEL	chr3D	59780091	G/A	90/274	0.1198	1.7485e-05	4.75733	TraesCS3D01G107300	59855011	59856705	Zinc finger;		1.942	2.521	1.436	1.773	2.035	0.254	2.313	2.139	2.466	1.58	0.84	2.693	1.921	1.675	1.807	0.925	1.628	2.48	1.942	1.363	0.944
Culm_PH	2017	TASSEL	chr3D	103375537	T/C	37/229	0.2161	4.9936e-07	6.30159	TraesCS3D01G141000	103354784	103360678	Tyrosine kinase; Cell cycle control; Cell division;	*	1.872	2.666	2.954	3.478	3.339	2.598	3.365	1.954	2.455	3.134	1.793	2.185	2.256	2.291	2.244	3.724	3.4	2.907	2.924	2.464	1.455
										TraesCS3D01G141100	103448259	103449266	Auxin polar transport; Root morphogenesis;	*	5.116	5.984	5.622	8.016	8.34	5.84	5.38	3.159	6.174	3.346	5.557	5.382	5.037	5.422	8.1	6.916	7.82	4.076	6.547	9.132	5.242
Leaf_LL	2017	GEMMA	chr3D	138008304	A/C	26/390	-	0.00603999	2.21896	TraesCS3D01G165800	137979574	137980676	Developmental process;	*	3.987	3.015	3.323		2.183	5.027			1.683	2.983		3.828	3.207	2.888	3.737	3.521	2.279	0.187	0.953	1.16	0.887
										TraesCS3D01G165900	137981428	137987236	Pollen development; Cell cycle;		2.618	3.11	3.05	3.039	3.083	2.871	2.895	2.639	2.919	3.718	2.685	3.187	3.238	3.26	2.003	2.59	2.845	2.395	2.939	2.249	1.997
										TraesCS3D01G166200	138087138	138090083	Jasmonic acid biosynthetic process; Cytoskeleton organization; Cell cycle control; Cell division; Plasmodesma;		1.091	1.94	2.469	3.697	2.396	1.419	3.098	3.395	3.152	2.872	2.091	1.547	1.901	1.996	1.396	2.666	3.228	3.167	2.872	2.092	2.013
Leaf_LL	2017	GEMMA	chr3D	138008366	A/G	21/399	-	0.000479199	3.31948	TraesCS3D01G165800	137979574	137980676	Developmental process;	*	3.987	3.015	3.323		2.183	5.027			1.683	2.983		3.828	3.207	2.888	3.737	3.521	2.279	0.187	0.953	1.16	0.887
										TraesCS3D01G165900	137981428	137987236	Pollen development; Cell cycle;		2.618	3.11	3.05	3.039	3.083	2.871	2.895	2.639	2.919	3.718	2.685	3.187	3.238	3.26	2.003	2.59	2.845	2.395	2.939	2.249	1.997
										TraesCS3D01G166200	138087138	138090083	Jasmonic acid biosynthetic process; Cytoskeleton organization; Cell cycle control; Cell division; Plasmodesma;		1.091	1.94	2.469	3.697	2.396	1.419	3.098	3.395	3.152	2.872	2.091	1.547	1.901	1.996	1.396	2.666	3.228	3.167	2.872	2.092	2.013
Leaf_FLL	2018	GEMMA	chr3D	153792627	A/C	44/376	-	0.000845023	3.07313	TraesCS3D01G173200	153848263	153850036	Tyrosine kinase activity;		0.112	2.003	1.342	1.719		1.555				1.873	1.768		0.049	0.239	0.228	0.712	1.829		2.677		2.332
Seed_LS	2018	GEMMA	chr3D	166495726	A/C	39/381	-	0.000843282	3.07403	TraesCS3D01G182300	166481746	166485598	Tyrosine kinase;		1.886	2.328	1.977	0.817	2.063	1.346	2.148	0.782	2.221	1.586	1.185	2.194	2.144	2.062	1.912	2.04	1.725	2.037	2.263	2.955	1.425
										TraesCS3D01G182400	166491409	166499201	Tyrosine kinase; Seed dormancy; Microtubule binding; Plasmodesma;				2.468	2.747		0.458	1.62	2.009	1.572	0.954	0.102					2.115	1.138	1.454	0.904		0.283
Leaf_FLW	2017	TASSEL	chr3D	166495726	A/C	39/381	0.0858	5.559e-05	4.255	TraesCS3D01G182300	166481746	166485598	Tyrosine kinase;		1.886	2.328	1.977	0.817	2.063	1.346	2.148	0.782	2.221	1.586	1.185	2.194	2.144	2.062	1.912	2.04	1.725	2.037	2.263	2.955	1.425
										TraesCS3D01G182400	166491409	166499201	Tyrosine kinase; Seed dormancy; Microtubule binding; Plasmodesma;				2.468	2.747		0.458	1.62	2.009	1.572	0.954	0.102					2.115	1.138	1.454	0.904		0.283
Culm_CN	2017	EMMAX	chr3D	178692967	T/C	20/370	-	2.17377e-05	4.66279	TraesCS3D01G190400	178657757	178658513	Cell proliferation;	*	1.159		4.036	4.891		3.232	4.126	4.662	3.743	2.846	1.287				1.948	2.907	4.469	5.011	4.188		3.613
Culm_CD	2018	TASSEL	chr3D	209742245	A/C	117/291	0.1194	2.8197e-05	4.5498	TraesCS3D01G197700	209673507	209688351	Cytoskeleton; Microtubule motor activity;		1.7	2.155	2.507	3.004	1.894	2.532	2.704	3.156	2.776	3.211	2.144	1.688	1.954	2.13	1.382	3.236	2.843	2.631	2.545	1.653	1.568
Seed_SL	2018	GEMMA	chr3D	226630180	T/C	81/339	-	0.000215047	3.66747	TraesCS3D01G199600	226607984	226618322	Cell cycle control; Cell division;		2.079	2.696	2.517	2.639	2.641	2.551	2.689	2.295	2.474	2.795	2.967	2.294	2.604	2.662	1.423	2.469	2.278	2.006	1.868	1.619	1.469
Culm_PH	2018	EMMAX	chr3D	250860741	T/C	20/214	-	6.08347e-05	4.21585	TraesCS3D01G203000	250915009	250932780	Tyrosine kinase activity; Root development;	*	3.689	4.683	4.091	3.953	4.648	3.746	4.603	3.981	4.602	4.855	3.653	3.945	4.517	4.776	3.358	4.348	4.2	4.001	4.125	3.606	2.867
Leaf_LL	2017	EMMAX	chr3D	297515766	A/G	21/229	-	6.24589e-05	4.20441	TraesCS3D01G218000	297463540	297467927	Zinc finger;		2.947	2.983	2.89	2.594	2.72	3.454	2.478	2.374	2.131	2.811	1.711	2.998	3.168	3.065	2.294	1.514	1.671	1.624	2.129	1.656	0.774
										TraesCS3D01G218300	297495292	297498796	Cytoskeleton; Microtubule motor activity;				2.104	2.061		0.402	1.331	1.57	0.831	0.988						2.188	0.87	1.454	1.104		0.001
										TraesCS3D01G218400	297594294	297598554	Zinc finger-like;		1.628	2.055	2.322	2.923	2.279	2.386	2.654	2.888	2.716	2.296	3.255	1.837	2.036	2.14	1.35	2.65	2.44	2.222	2.037	1.311	2.403
Leaf_LL	2017	EMMAX	chr3D	297516014	A/T	20/238	-	0.000907578	3.04212	TraesCS3D01G218000	297463540	297467927	Zinc finger;		2.947	2.983	2.89	2.594	2.72	3.454	2.478	2.374	2.131	2.811	1.711	2.998	3.168	3.065	2.294	1.514	1.671	1.624	2.129	1.656	0.774
										TraesCS3D01G218300	297495292	297498796	Cytoskeleton; Microtubule motor activity;				2.104	2.061		0.402	1.331	1.57	0.831	0.988						2.188	0.87	1.454	1.104		0.001
										TraesCS3D01G218400	297594294	297598554	Zinc finger-like;		1.628	2.055	2.322	2.923	2.279	2.386	2.654	2.888	2.716	2.296	3.255	1.837	2.036	2.14	1.35	2.65	2.44	2.222	2.037	1.311	2.403
Seed_LS	2018	EMMAX	chr3D	312223907	A/G	23/221	-	1.8e-05	4.74473	TraesCS3D01G229200	312160474	312162576	Tyrosine kinase activity;								0.959		0.888									1.346		1.311
Leaf_FLW	2017	TASSEL	chr3D	361680065	G/C	65/349	0.105	5.4284e-05	4.26533	TraesCS3D01G259900	361776499	361777314	Zinc finger;											0.379									1.53
Culm_PH	2018	GEMMA	chr3D	369016195	T/C	48/348	-	0.000167447	3.77612	TraesCS3D01G266000	368950919	368951511	Cell proliferation;					0.501											1.91	1.353	3.074	3.467	3.203		2.514
										TraesCS3D01G266100	368958165	368961719	Photorespiration;	*	6.778	5.753	4.861	1.079	4.255	5.937	3.17	1.397	2.043	4.623	1.541	6.088	5.693	5.383	5.953	5.109	4.54	1.7	2.923	2.555	1.003
Culm_TN	2018	TASSEL	chr3D	375651667	T/A	14/212	0.2035	4.6065e-05	4.33663	TraesCS3D01G270900	375690668	375699439	Ethylene-responsive protein kinase; Tyrosine kinase;		2.663	3.164	3.148	3.268	2.838	3.212	3.585	3.743	3.676	3.684	3.565	2.573	2.863	2.906	2.284	3.526	3.178	3.463	2.98	2.231	2.472
										TraesCS3D01G271000	375722382	375723338	Myb DNA-binding domain;		0.789	0.812	1.483	2.221	1.71	1.27	1.924	1.694	1.953	1.672	1.392	1.151	1.549	1.551	1.864		1.319	1.917	2.148	1.85	2.42
Leaf_LL	2018	GEMMA	chr3D	404452821	A/G	36/378	-	0.000197027	3.70547	TraesCS3D01G293800	404440393	404442213	Gibberellin catabolic process;				0.552				0.962	2.332	1.864				1.05	1.336	1.459		0.728	2.29	2.639	5.473
Seed_SL	2017	GEMMA	chr3D	404452845	T/C	21/391	-	0.000979011	3.00921	TraesCS3D01G293800	404440393	404442213	Gibberellin catabolic process;				0.552				0.962	2.332	1.864				1.05	1.336	1.459		0.728	2.29	2.639	5.473
Seed_SL	2017	EMMAX	chr3D	404489258	C/T	18/286	-	5.72509e-05	4.24222	TraesCS3D01G293800	404440393	404442213	Gibberellin catabolic process;				0.552				0.962	2.332	1.864				1.05	1.336	1.459		0.728	2.29	2.639	5.473
Seed_SL	2017	EMMAX	chr3D	404489297	C/T	17/297	-	5.72563e-05	4.24218	TraesCS3D01G293800	404440393	404442213	Gibberellin catabolic process;				0.552				0.962	2.332	1.864				1.05	1.336	1.459		0.728	2.29	2.639	5.473
Culm_CN	2018	EMMAX	chr3D	408659451	T/C	13/227	-	0.000355955	3.4486	TraesCS3D01G295800	408655873	408656751	Seed dormancy control;
Culm_CN	2018	EMMAX	chr3D	408659468	C/T	12/222	-	6.39164e-05	4.19439	TraesCS3D01G295800	408655873	408656751	Seed dormancy control;
Seed_SL	2017	EMMAX	chr3D	410569408	C/G	12/222	-	7.59575e-05	4.11943	TraesCS3D01G296800	410541695	410544043	Cytoskeleton;		1.95	2.269	1.634	3.112	1.602	1.082	1.203	2.225	2.246	1.418	1.881	3.176	2.83	2.016	1.26	2.454	1.838	1.327	2.195		2.653
										TraesCS3D01G296900	410663536	410666050	Photosynthesis;	*	7.093	6.296	5.867	0.674	5.572	6.961	1.517		2.871	5.769	2.675	6.516	6.171	5.931	6.388	5.505	5.35		4.42	3.863	3.241
Culm_PH	2017	TASSEL	chr3D	427194741	A/G	30/200	0.1756	1.3138e-05	4.88147	TraesCS3D01G313100	427279668	427280516	Pollen allergen;								0.941	1.911	0.074							0.313		1.741
										TraesCS3D01G313200	427284479	427285326	Pollen allergen;
										TraesCS3D01G313300	427288473	427289305	Pollen allergen;
										TraesCS3D01G313400	427294179	427295025	Pollen allergen;								1.016	2.129								0.532		1.746
Leaf_LL	2017	GEMMA	chr3D	430217187	G/A	25/393	-	0.000748534	3.12579	TraesCS3D01G317300	430150747	430158871	Tyrosine kinase; Pollen;		1.412	1.275	3.426	0.76	1.403	3.347	0.839	0.725		1.734					1.726	2.815	2.547		2.691
Culm_PH	2018	EMMAX	chr3D	439428686	G/A	21/363	-	4.61984e-05	4.33537	TraesCS3D01G327100	439524729	439526723	F-box domain; F-box protein;		0.934	3.458	1.777	3.025	2.798	1.446	2.791	1.744	2.46	2.415		0.792	2.459	2.486	1.394	1.359	2.565	2.388	2.368	2.815	0.7
Culm_CN	2018	EMMAX	chr3D	439428686	G/A	21/363	-	8.95769e-05	4.0478	TraesCS3D01G327100	439524729	439526723	F-box domain; F-box protein;		0.934	3.458	1.777	3.025	2.798	1.446	2.791	1.744	2.46	2.415		0.792	2.459	2.486	1.394	1.359	2.565	2.388	2.368	2.815	0.7
Culm_PH	2018	EMMAX	chr3D	439428971	A/C	22/358	-	4.26263e-05	4.37032	TraesCS3D01G327100	439524729	439526723	F-box domain; F-box protein;		0.934	3.458	1.777	3.025	2.798	1.446	2.791	1.744	2.46	2.415		0.792	2.459	2.486	1.394	1.359	2.565	2.388	2.368	2.815	0.7
Culm_CN	2018	EMMAX	chr3D	439428971	A/C	22/358	-	0.00036486	3.43787	TraesCS3D01G327100	439524729	439526723	F-box domain; F-box protein;		0.934	3.458	1.777	3.025	2.798	1.446	2.791	1.744	2.46	2.415		0.792	2.459	2.486	1.394	1.359	2.565	2.388	2.368	2.815	0.7
Seed_SL	2017	EMMAX	chr3D	444710293	C/T	18/234	-	3.64716e-05	4.43805	TraesCS3D01G332600	444795010	444798071	E3 ubiquitin-protein ligase; Zinc finger;		1.278	1.542	1.608	1.032	2.556		2.083	0.176	2.022	1.131	1.105	1.237	0.87	1.173	1.651	0.48	1.917	1.794	1.342	2.631
Leaf_LL	2017	EMMAX	chr3D	453104591	T/G	12/200	-	0.000397276	3.40091	TraesCS3D01G339800	453097353	453098876	Abscisic acid-activated signaling pathway; Tyrosine kinase;		1.691	2.008	1.686	1.43	1.749	1.904	1.194	1.39	1.621	1.98	0.968	1.607	1.378	1.557	1.618	2.465	1.924	1.094	1.678	1.283	0.407
Culm_TN	2018	EMMAX	chr3D	453104591	T/G	12/200	-	6.54831e-07	6.18387	TraesCS3D01G339800	453097353	453098876	Abscisic acid-activated signaling pathway; Tyrosine kinase;		1.691	2.008	1.686	1.43	1.749	1.904	1.194	1.39	1.621	1.98	0.968	1.607	1.378	1.557	1.618	2.465	1.924	1.094	1.678	1.283	0.407
Leaf_LL	2017	EMMAX	chr3D	453104619	A/G	12/200	-	0.000397276	3.40091	TraesCS3D01G339800	453097353	453098876	Abscisic acid-activated signaling pathway; Tyrosine kinase;		1.691	2.008	1.686	1.43	1.749	1.904	1.194	1.39	1.621	1.98	0.968	1.607	1.378	1.557	1.618	2.465	1.924	1.094	1.678	1.283	0.407
Culm_TN	2018	EMMAX	chr3D	453104619	A/G	12/200	-	6.54831e-07	6.18387	TraesCS3D01G339800	453097353	453098876	Abscisic acid-activated signaling pathway; Tyrosine kinase;		1.691	2.008	1.686	1.43	1.749	1.904	1.194	1.39	1.621	1.98	0.968	1.607	1.378	1.557	1.618	2.465	1.924	1.094	1.678	1.283	0.407
Culm_TN	2018	EMMAX	chr3D	453104623	C/T	13/199	-	4.76561e-06	5.32188	TraesCS3D01G339800	453097353	453098876	Abscisic acid-activated signaling pathway; Tyrosine kinase;		1.691	2.008	1.686	1.43	1.749	1.904	1.194	1.39	1.621	1.98	0.968	1.607	1.378	1.557	1.618	2.465	1.924	1.094	1.678	1.283	0.407
Leaf_LL	2017	EMMAX	chr3D	453104934	G/A	12/200	-	0.000397276	3.40091	TraesCS3D01G339800	453097353	453098876	Abscisic acid-activated signaling pathway; Tyrosine kinase;		1.691	2.008	1.686	1.43	1.749	1.904	1.194	1.39	1.621	1.98	0.968	1.607	1.378	1.557	1.618	2.465	1.924	1.094	1.678	1.283	0.407
Culm_TN	2018	EMMAX	chr3D	453104934	G/A	12/200	-	6.54831e-07	6.18387	TraesCS3D01G339800	453097353	453098876	Abscisic acid-activated signaling pathway; Tyrosine kinase;		1.691	2.008	1.686	1.43	1.749	1.904	1.194	1.39	1.621	1.98	0.968	1.607	1.378	1.557	1.618	2.465	1.924	1.094	1.678	1.283	0.407
Culm_PH	2017	GEMMA	chr3D	481655982	A/G	27/383	-	8.79068e-05	4.05598	TraesCS3D01G367900	481577709	481578920	Meristem;		0.845		1.315		0.578							2.514	1.511	2.374	1.636		0.558			0.363
										TraesCS3D01G368000	481702159	481702926	Myb-like DNA-binding domain;		1.021	0.549	1.347	0.892	0.284	0.595	1.32		0.054	0.357	0.241	0.622	2.649	3.635	2.331		3.073	2.438	2.657	2.771	3.567
										TraesCS3D01G368300	481715036	481716974	F-box;		0.393		0.55		0.05							0.345	0.002	0.042	0.505					0.036
Culm_PH	2017	TASSEL	chr3D	481655982	A/G	27/383	0.1322	2.6652e-07	6.57427	TraesCS3D01G367900	481577709	481578920	Meristem;		0.845		1.315		0.578							2.514	1.511	2.374	1.636		0.558			0.363
										TraesCS3D01G368000	481702159	481702926	Myb-like DNA-binding domain;		1.021	0.549	1.347	0.892	0.284	0.595	1.32		0.054	0.357	0.241	0.622	2.649	3.635	2.331		3.073	2.438	2.657	2.771	3.567
										TraesCS3D01G368300	481715036	481716974	F-box;		0.393		0.55		0.05							0.345	0.002	0.042	0.505					0.036
Seed_SW1	2017	GEMMA	chr3D	481656019	A/G	140/280	-	0.00087441	3.05828	TraesCS3D01G367900	481577709	481578920	Meristem;		0.845		1.315		0.578							2.514	1.511	2.374	1.636		0.558			0.363
										TraesCS3D01G368000	481702159	481702926	Myb-like DNA-binding domain;		1.021	0.549	1.347	0.892	0.284	0.595	1.32		0.054	0.357	0.241	0.622	2.649	3.635	2.331		3.073	2.438	2.657	2.771	3.567
										TraesCS3D01G368300	481715036	481716974	F-box;		0.393		0.55		0.05							0.345	0.002	0.042	0.505					0.036
Culm_PH	2017	TASSEL	chr3D	485060042	T/C	50/316	0.1614	5.0611e-07	6.29576	TraesCS3D01G371900	485069490	485072294	bZIP transcription factor;				2.019	1.146	1.262		0.578		0.335	0.663	0.62		1.478	1.917	0.186		1.12	0.651	0.755	0.422	0.146
										TraesCS3D01G372000	485140486	485141613	F-box domain; F-box/Leucine rich repeat protein;
Seed_WS	2018	GEMMA	chr3D	485191557	A/C	32/382	-	0.000265888	3.5753	TraesCS3D01G372000	485140486	485141613	F-box domain; F-box/Leucine rich repeat protein;
										TraesCS3D01G372100	485182220	485183393	Zinc finger;
										TraesCS3D01G372200	485187715	485204353	Seed germination;		1.023	1.344	1.396	1.577	1.094	1.412	1.615	1.692	1.275	1.088		0.825	1.307	1.495	0.399	1.779	1.46	1.341	0.663		0.003
Seed_WS	2018	GEMMA	chr3D	485191567	T/A	31/387	-	0.0003707	3.43098	TraesCS3D01G372000	485140486	485141613	F-box domain; F-box/Leucine rich repeat protein;
										TraesCS3D01G372100	485182220	485183393	Zinc finger;
										TraesCS3D01G372200	485187715	485204353	Seed germination;		1.023	1.344	1.396	1.577	1.094	1.412	1.615	1.692	1.275	1.088		0.825	1.307	1.495	0.399	1.779	1.46	1.341	0.663		0.003
Culm_PH	2017	TASSEL	chr3D	487243882	T/C	45/357	0.0983	5.4383e-05	4.26454	TraesCS3D01G373800	487232090	487246265	Cell cycle control; Cell division;				2.021	2.166		0.388	1.224	1.561	1.193	0.767	0.667					1.559	0.858	0.554	0.742		0.117
Culm_TN	2017	EMMAX	chr3D	523904271	A/G	12/224	-	8.77162e-07	6.05692	TraesCS3D01G411300	523833908	523834252	Auxin responsive protein;		0.142	1.12	1.568		0.991							0.918	0.438	0.621	1.042
Culm_TN	2017	TASSEL	chr3D	523904271	A/G	12/224	0.2286	1.3956e-06	5.85524	TraesCS3D01G411300	523833908	523834252	Auxin responsive protein;		0.142	1.12	1.568		0.991							0.918	0.438	0.621	1.042
Leaf_FLL	2018	GEMMA	chr3D	548525915	T/C	202/210	-	0.000385711	3.41374	TraesCS3D01G436900	548544218	548551048	Tyrosine kinase;		0.384	1.108	1.04							0.828		2.317	2.125	2.251	0.66	0.469			0.714
										TraesCS3D01G437100	548563188	548569316	Tyrosine kinase;								3.549	2.388	2.821							1.972		2.042
Leaf_FLL	2018	GEMMA	chr3D	548526250	T/A	202/210	-	0.00365521	2.43709	TraesCS3D01G436900	548544218	548551048	Tyrosine kinase;		0.384	1.108	1.04							0.828		2.317	2.125	2.251	0.66	0.469			0.714
										TraesCS3D01G437100	548563188	548569316	Tyrosine kinase;								3.549	2.388	2.821							1.972		2.042
Leaf_FLW	2017	EMMAX	chr3D	559942695	A/C	19/245	-	1.83315e-05	4.7368	TraesCS3D01G452200	560023101	560025983	F-box/Leucine rich repeat protein;		0.218	0.555	0.971	1.84	1.043	0.073	1.084	1.029	0.941	1.336	1.039	0.396	0.918	0.846	0.333	0.767	0.913	0.42	0.907	0.365	0.497
Seed_LS	2017	EMMAX	chr3D	560056001	G/T	13/209	-	4.68105e-05	4.32966	TraesCS3D01G452200	560023101	560025983	F-box/Leucine rich repeat protein; Leucine rich repeat;		0.218	0.555	0.971	1.84	1.043	0.073	1.084	1.029	0.941	1.336	1.039	0.396	0.918	0.846	0.333	0.767	0.913	0.42	0.907	0.365	0.497
										TraesCS3D01G452300	560054647	560058115	Tyrosine kinase activity; Leucine rich repeat;				0.629						0.145											1.66
										TraesCS3D01G452400	560105037	560109671	Hydrolase activity;	*	3.523	3.508	4.215	4.785	3.555	4.55	4.061	4.505	4.356	4.038	4.101	3.752	3.988	4.047	3.544	4.507	4.13	4.036	4.254	3.894	3.639
										TraesCS3D01G452500	560117472	560118512	Zinc finger;
Seed_LS	2017	TASSEL	chr3D	560056001	G/T	13/209	0.1604	9.8072e-05	4.00845	TraesCS3D01G452200	560023101	560025983	F-box/Leucine rich repeat protein; Leucine rich repeat;		0.218	0.555	0.971	1.84	1.043	0.073	1.084	1.029	0.941	1.336	1.039	0.396	0.918	0.846	0.333	0.767	0.913	0.42	0.907	0.365	0.497
										TraesCS3D01G452300	560054647	560058115	Tyrosine kinase activity; Leucine rich repeat;				0.629						0.145											1.66
										TraesCS3D01G452400	560105037	560109671	Hydrolase activity;	*	3.523	3.508	4.215	4.785	3.555	4.55	4.061	4.505	4.356	4.038	4.101	3.752	3.988	4.047	3.544	4.507	4.13	4.036	4.254	3.894	3.639
										TraesCS3D01G452500	560117472	560118512	Zinc finger;
Seed_LS	2017	EMMAX	chr3D	560056013	A/T	26/200	-	2.63991e-05	4.57841	TraesCS3D01G452200	560023101	560025983	F-box/Leucine rich repeat protein; Leucine rich repeat;		0.218	0.555	0.971	1.84	1.043	0.073	1.084	1.029	0.941	1.336	1.039	0.396	0.918	0.846	0.333	0.767	0.913	0.42	0.907	0.365	0.497
										TraesCS3D01G452300	560054647	560058115	Tyrosine kinase activity; Leucine rich repeat;				0.629						0.145											1.66
										TraesCS3D01G452400	560105037	560109671	Hydrolase activity;	*	3.523	3.508	4.215	4.785	3.555	4.55	4.061	4.505	4.356	4.038	4.101	3.752	3.988	4.047	3.544	4.507	4.13	4.036	4.254	3.894	3.639
										TraesCS3D01G452500	560117472	560118512	Zinc finger;
Seed_LS	2017	TASSEL	chr3D	560056013	A/T	26/200	0.2049	9.2494e-06	5.03389	TraesCS3D01G452200	560023101	560025983	F-box/Leucine rich repeat protein; Leucine rich repeat;		0.218	0.555	0.971	1.84	1.043	0.073	1.084	1.029	0.941	1.336	1.039	0.396	0.918	0.846	0.333	0.767	0.913	0.42	0.907	0.365	0.497
										TraesCS3D01G452300	560054647	560058115	Tyrosine kinase activity; Leucine rich repeat;				0.629						0.145											1.66
										TraesCS3D01G452400	560105037	560109671	Hydrolase activity;	*	3.523	3.508	4.215	4.785	3.555	4.55	4.061	4.505	4.356	4.038	4.101	3.752	3.988	4.047	3.544	4.507	4.13	4.036	4.254	3.894	3.639
										TraesCS3D01G452500	560117472	560118512	Zinc finger;
Seed_LS	2017	EMMAX	chr3D	560056028	T/C	16/208	-	0.000117461	3.93011	TraesCS3D01G452200	560023101	560025983	F-box/Leucine rich repeat protein; Leucine rich repeat;		0.218	0.555	0.971	1.84	1.043	0.073	1.084	1.029	0.941	1.336	1.039	0.396	0.918	0.846	0.333	0.767	0.913	0.42	0.907	0.365	0.497
										TraesCS3D01G452300	560054647	560058115	Tyrosine kinase activity; Leucine rich repeat;				0.629						0.145											1.66
										TraesCS3D01G452400	560105037	560109671	Hydrolase activity;	*	3.523	3.508	4.215	4.785	3.555	4.55	4.061	4.505	4.356	4.038	4.101	3.752	3.988	4.047	3.544	4.507	4.13	4.036	4.254	3.894	3.639
										TraesCS3D01G452500	560117472	560118512	Zinc finger;
Seed_LS	2017	TASSEL	chr3D	560056028	T/C	16/208	0.1551	0.00012769	3.89384	TraesCS3D01G452200	560023101	560025983	F-box/Leucine rich repeat protein; Leucine rich repeat;		0.218	0.555	0.971	1.84	1.043	0.073	1.084	1.029	0.941	1.336	1.039	0.396	0.918	0.846	0.333	0.767	0.913	0.42	0.907	0.365	0.497
										TraesCS3D01G452300	560054647	560058115	Tyrosine kinase activity; Leucine rich repeat;				0.629						0.145											1.66
										TraesCS3D01G452400	560105037	560109671	Hydrolase activity;	*	3.523	3.508	4.215	4.785	3.555	4.55	4.061	4.505	4.356	4.038	4.101	3.752	3.988	4.047	3.544	4.507	4.13	4.036	4.254	3.894	3.639
										TraesCS3D01G452500	560117472	560118512	Zinc finger;
Seed_LS	2017	EMMAX	chr3D	560056041	A/G	22/204	-	6.89893e-06	5.16122	TraesCS3D01G452200	560023101	560025983	F-box/Leucine rich repeat protein; Leucine rich repeat;		0.218	0.555	0.971	1.84	1.043	0.073	1.084	1.029	0.941	1.336	1.039	0.396	0.918	0.846	0.333	0.767	0.913	0.42	0.907	0.365	0.497
										TraesCS3D01G452300	560054647	560058115	Tyrosine kinase activity; Leucine rich repeat;				0.629						0.145											1.66
										TraesCS3D01G452400	560105037	560109671	Hydrolase activity;	*	3.523	3.508	4.215	4.785	3.555	4.55	4.061	4.505	4.356	4.038	4.101	3.752	3.988	4.047	3.544	4.507	4.13	4.036	4.254	3.894	3.639
										TraesCS3D01G452500	560117472	560118512	Zinc finger;
Seed_LS	2017	TASSEL	chr3D	560056041	A/G	22/204	0.2118	6.534e-06	5.18482	TraesCS3D01G452200	560023101	560025983	F-box/Leucine rich repeat protein; Leucine rich repeat;		0.218	0.555	0.971	1.84	1.043	0.073	1.084	1.029	0.941	1.336	1.039	0.396	0.918	0.846	0.333	0.767	0.913	0.42	0.907	0.365	0.497
										TraesCS3D01G452300	560054647	560058115	Tyrosine kinase activity; Leucine rich repeat;				0.629						0.145											1.66
										TraesCS3D01G452400	560105037	560109671	Hydrolase activity;	*	3.523	3.508	4.215	4.785	3.555	4.55	4.061	4.505	4.356	4.038	4.101	3.752	3.988	4.047	3.544	4.507	4.13	4.036	4.254	3.894	3.639
										TraesCS3D01G452500	560117472	560118512	Zinc finger;
Seed_LS	2017	EMMAX	chr3D	560056061	T/C	13/209	-	6.19806e-05	4.20774	TraesCS3D01G452200	560023101	560025983	F-box/Leucine rich repeat protein; Leucine rich repeat;		0.218	0.555	0.971	1.84	1.043	0.073	1.084	1.029	0.941	1.336	1.039	0.396	0.918	0.846	0.333	0.767	0.913	0.42	0.907	0.365	0.497
										TraesCS3D01G452300	560054647	560058115	Tyrosine kinase activity; Leucine rich repeat;				0.629						0.145											1.66
										TraesCS3D01G452400	560105037	560109671	Hydrolase activity;	*	3.523	3.508	4.215	4.785	3.555	4.55	4.061	4.505	4.356	4.038	4.101	3.752	3.988	4.047	3.544	4.507	4.13	4.036	4.254	3.894	3.639
										TraesCS3D01G452500	560117472	560118512	Zinc finger;
Seed_LS	2017	TASSEL	chr3D	560056061	T/C	13/209	0.1572	0.00016293	3.788	TraesCS3D01G452200	560023101	560025983	F-box/Leucine rich repeat protein; Leucine rich repeat;		0.218	0.555	0.971	1.84	1.043	0.073	1.084	1.029	0.941	1.336	1.039	0.396	0.918	0.846	0.333	0.767	0.913	0.42	0.907	0.365	0.497
										TraesCS3D01G452300	560054647	560058115	Tyrosine kinase activity; Leucine rich repeat;				0.629						0.145											1.66
										TraesCS3D01G452400	560105037	560109671	Hydrolase activity;	*	3.523	3.508	4.215	4.785	3.555	4.55	4.061	4.505	4.356	4.038	4.101	3.752	3.988	4.047	3.544	4.507	4.13	4.036	4.254	3.894	3.639
										TraesCS3D01G452500	560117472	560118512	Zinc finger;
Seed_LS	2017	EMMAX	chr3D	560056066	G/T	24/198	-	3.96288e-05	4.40199	TraesCS3D01G452200	560023101	560025983	F-box/Leucine rich repeat protein; Leucine rich repeat;		0.218	0.555	0.971	1.84	1.043	0.073	1.084	1.029	0.941	1.336	1.039	0.396	0.918	0.846	0.333	0.767	0.913	0.42	0.907	0.365	0.497
										TraesCS3D01G452300	560054647	560058115	Tyrosine kinase activity; Leucine rich repeat;				0.629						0.145											1.66
										TraesCS3D01G452400	560105037	560109671	Hydrolase activity;	*	3.523	3.508	4.215	4.785	3.555	4.55	4.061	4.505	4.356	4.038	4.101	3.752	3.988	4.047	3.544	4.507	4.13	4.036	4.254	3.894	3.639
										TraesCS3D01G452500	560117472	560118512	Zinc finger;
Seed_LS	2017	TASSEL	chr3D	560056066	G/T	24/198	0.2029	1.2074e-05	4.91815	TraesCS3D01G452200	560023101	560025983	F-box/Leucine rich repeat protein; Leucine rich repeat;		0.218	0.555	0.971	1.84	1.043	0.073	1.084	1.029	0.941	1.336	1.039	0.396	0.918	0.846	0.333	0.767	0.913	0.42	0.907	0.365	0.497
										TraesCS3D01G452300	560054647	560058115	Tyrosine kinase activity; Leucine rich repeat;				0.629						0.145											1.66
										TraesCS3D01G452400	560105037	560109671	Hydrolase activity;	*	3.523	3.508	4.215	4.785	3.555	4.55	4.061	4.505	4.356	4.038	4.101	3.752	3.988	4.047	3.544	4.507	4.13	4.036	4.254	3.894	3.639
										TraesCS3D01G452500	560117472	560118512	Zinc finger;
Seed_LS	2017	EMMAX	chr3D	560056070	C/T	24/200	-	2.72898e-05	4.564	TraesCS3D01G452200	560023101	560025983	F-box/Leucine rich repeat protein; Leucine rich repeat;		0.218	0.555	0.971	1.84	1.043	0.073	1.084	1.029	0.941	1.336	1.039	0.396	0.918	0.846	0.333	0.767	0.913	0.42	0.907	0.365	0.497
										TraesCS3D01G452300	560054647	560058115	Tyrosine kinase activity; Leucine rich repeat;				0.629						0.145											1.66
										TraesCS3D01G452400	560105037	560109671	Hydrolase activity;	*	3.523	3.508	4.215	4.785	3.555	4.55	4.061	4.505	4.356	4.038	4.101	3.752	3.988	4.047	3.544	4.507	4.13	4.036	4.254	3.894	3.639
										TraesCS3D01G452500	560117472	560118512	Zinc finger;
Seed_LS	2017	TASSEL	chr3D	560056070	C/T	24/200	0.1975	1.9036e-05	4.72042	TraesCS3D01G452200	560023101	560025983	F-box/Leucine rich repeat protein; Leucine rich repeat;		0.218	0.555	0.971	1.84	1.043	0.073	1.084	1.029	0.941	1.336	1.039	0.396	0.918	0.846	0.333	0.767	0.913	0.42	0.907	0.365	0.497
										TraesCS3D01G452300	560054647	560058115	Tyrosine kinase activity; Leucine rich repeat;				0.629						0.145											1.66
										TraesCS3D01G452400	560105037	560109671	Hydrolase activity;	*	3.523	3.508	4.215	4.785	3.555	4.55	4.061	4.505	4.356	4.038	4.101	3.752	3.988	4.047	3.544	4.507	4.13	4.036	4.254	3.894	3.639
										TraesCS3D01G452500	560117472	560118512	Zinc finger;
Seed_LS	2017	EMMAX	chr3D	560056071	C/T	13/211	-	6.00885e-05	4.22121	TraesCS3D01G452200	560023101	560025983	F-box/Leucine rich repeat protein; Leucine rich repeat;		0.218	0.555	0.971	1.84	1.043	0.073	1.084	1.029	0.941	1.336	1.039	0.396	0.918	0.846	0.333	0.767	0.913	0.42	0.907	0.365	0.497
										TraesCS3D01G452300	560054647	560058115	Tyrosine kinase activity; Leucine rich repeat;				0.629						0.145											1.66
										TraesCS3D01G452400	560105037	560109671	Hydrolase activity;	*	3.523	3.508	4.215	4.785	3.555	4.55	4.061	4.505	4.356	4.038	4.101	3.752	3.988	4.047	3.544	4.507	4.13	4.036	4.254	3.894	3.639
										TraesCS3D01G452500	560117472	560118512	Zinc finger;
Seed_LS	2017	TASSEL	chr3D	560056071	C/T	13/211	0.1588	0.00011426	3.94211	TraesCS3D01G452200	560023101	560025983	F-box/Leucine rich repeat protein; Leucine rich repeat;		0.218	0.555	0.971	1.84	1.043	0.073	1.084	1.029	0.941	1.336	1.039	0.396	0.918	0.846	0.333	0.767	0.913	0.42	0.907	0.365	0.497
										TraesCS3D01G452300	560054647	560058115	Tyrosine kinase activity; Leucine rich repeat;				0.629						0.145											1.66
										TraesCS3D01G452400	560105037	560109671	Hydrolase activity;	*	3.523	3.508	4.215	4.785	3.555	4.55	4.061	4.505	4.356	4.038	4.101	3.752	3.988	4.047	3.544	4.507	4.13	4.036	4.254	3.894	3.639
										TraesCS3D01G452500	560117472	560118512	Zinc finger;
Seed_LS	2017	EMMAX	chr3D	560056073	C/T	24/200	-	9.53486e-06	5.02069	TraesCS3D01G452200	560023101	560025983	F-box/Leucine rich repeat protein; Leucine rich repeat;		0.218	0.555	0.971	1.84	1.043	0.073	1.084	1.029	0.941	1.336	1.039	0.396	0.918	0.846	0.333	0.767	0.913	0.42	0.907	0.365	0.497
										TraesCS3D01G452300	560054647	560058115	Tyrosine kinase activity; Leucine rich repeat;				0.629						0.145											1.66
										TraesCS3D01G452400	560105037	560109671	Hydrolase activity;	*	3.523	3.508	4.215	4.785	3.555	4.55	4.061	4.505	4.356	4.038	4.101	3.752	3.988	4.047	3.544	4.507	4.13	4.036	4.254	3.894	3.639
										TraesCS3D01G452500	560117472	560118512	Zinc finger;
Seed_LS	2017	TASSEL	chr3D	560056073	C/T	24/200	0.2343	2.4704e-06	5.60723	TraesCS3D01G452200	560023101	560025983	F-box/Leucine rich repeat protein; Leucine rich repeat;		0.218	0.555	0.971	1.84	1.043	0.073	1.084	1.029	0.941	1.336	1.039	0.396	0.918	0.846	0.333	0.767	0.913	0.42	0.907	0.365	0.497
										TraesCS3D01G452300	560054647	560058115	Tyrosine kinase activity; Leucine rich repeat;				0.629						0.145											1.66
										TraesCS3D01G452400	560105037	560109671	Hydrolase activity;	*	3.523	3.508	4.215	4.785	3.555	4.55	4.061	4.505	4.356	4.038	4.101	3.752	3.988	4.047	3.544	4.507	4.13	4.036	4.254	3.894	3.639
										TraesCS3D01G452500	560117472	560118512	Zinc finger;
Seed_LS	2017	EMMAX	chr3D	560056076	C/T	25/199	-	1.18646e-05	4.92575	TraesCS3D01G452200	560023101	560025983	F-box/Leucine rich repeat protein; Leucine rich repeat;		0.218	0.555	0.971	1.84	1.043	0.073	1.084	1.029	0.941	1.336	1.039	0.396	0.918	0.846	0.333	0.767	0.913	0.42	0.907	0.365	0.497
										TraesCS3D01G452300	560054647	560058115	Tyrosine kinase activity; Leucine rich repeat;				0.629						0.145											1.66
										TraesCS3D01G452400	560105037	560109671	Hydrolase activity;	*	3.523	3.508	4.215	4.785	3.555	4.55	4.061	4.505	4.356	4.038	4.101	3.752	3.988	4.047	3.544	4.507	4.13	4.036	4.254	3.894	3.639
										TraesCS3D01G452500	560117472	560118512	Zinc finger;
Seed_LS	2017	TASSEL	chr3D	560056076	C/T	25/199	0.2202	4.9049e-06	5.30937	TraesCS3D01G452200	560023101	560025983	F-box/Leucine rich repeat protein; Leucine rich repeat;		0.218	0.555	0.971	1.84	1.043	0.073	1.084	1.029	0.941	1.336	1.039	0.396	0.918	0.846	0.333	0.767	0.913	0.42	0.907	0.365	0.497
										TraesCS3D01G452300	560054647	560058115	Tyrosine kinase activity; Leucine rich repeat;				0.629						0.145											1.66
										TraesCS3D01G452400	560105037	560109671	Hydrolase activity;	*	3.523	3.508	4.215	4.785	3.555	4.55	4.061	4.505	4.356	4.038	4.101	3.752	3.988	4.047	3.544	4.507	4.13	4.036	4.254	3.894	3.639
										TraesCS3D01G452500	560117472	560118512	Zinc finger;
Seed_LS	2017	EMMAX	chr3D	560056081	A/C	13/213	-	5.25783e-05	4.27919	TraesCS3D01G452200	560023101	560025983	F-box/Leucine rich repeat protein; Leucine rich repeat;		0.218	0.555	0.971	1.84	1.043	0.073	1.084	1.029	0.941	1.336	1.039	0.396	0.918	0.846	0.333	0.767	0.913	0.42	0.907	0.365	0.497
										TraesCS3D01G452300	560054647	560058115	Tyrosine kinase activity; Leucine rich repeat;				0.629						0.145											1.66
										TraesCS3D01G452400	560105037	560109671	Hydrolase activity;	*	3.523	3.508	4.215	4.785	3.555	4.55	4.061	4.505	4.356	4.038	4.101	3.752	3.988	4.047	3.544	4.507	4.13	4.036	4.254	3.894	3.639
										TraesCS3D01G452500	560117472	560118512	Zinc finger;
Seed_LS	2017	TASSEL	chr3D	560056081	A/C	13/213	0.1579	0.00010685	3.97123	TraesCS3D01G452200	560023101	560025983	F-box/Leucine rich repeat protein; Leucine rich repeat;		0.218	0.555	0.971	1.84	1.043	0.073	1.084	1.029	0.941	1.336	1.039	0.396	0.918	0.846	0.333	0.767	0.913	0.42	0.907	0.365	0.497
										TraesCS3D01G452300	560054647	560058115	Tyrosine kinase activity; Leucine rich repeat;				0.629						0.145											1.66
										TraesCS3D01G452400	560105037	560109671	Hydrolase activity;	*	3.523	3.508	4.215	4.785	3.555	4.55	4.061	4.505	4.356	4.038	4.101	3.752	3.988	4.047	3.544	4.507	4.13	4.036	4.254	3.894	3.639
										TraesCS3D01G452500	560117472	560118512	Zinc finger;
Seed_LS	2017	EMMAX	chr3D	560056088	T/G	13/209	-	6.1359e-05	4.21212	TraesCS3D01G452200	560023101	560025983	F-box/Leucine rich repeat protein; Leucine rich repeat;		0.218	0.555	0.971	1.84	1.043	0.073	1.084	1.029	0.941	1.336	1.039	0.396	0.918	0.846	0.333	0.767	0.913	0.42	0.907	0.365	0.497
										TraesCS3D01G452300	560054647	560058115	Tyrosine kinase activity; Leucine rich repeat;				0.629						0.145											1.66
										TraesCS3D01G452400	560105037	560109671	Hydrolase activity;	*	3.523	3.508	4.215	4.785	3.555	4.55	4.061	4.505	4.356	4.038	4.101	3.752	3.988	4.047	3.544	4.507	4.13	4.036	4.254	3.894	3.639
										TraesCS3D01G452500	560117472	560118512	Zinc finger;
Seed_LS	2017	TASSEL	chr3D	560056088	T/G	13/209	0.1463	0.00022301	3.65168	TraesCS3D01G452200	560023101	560025983	F-box/Leucine rich repeat protein; Leucine rich repeat;		0.218	0.555	0.971	1.84	1.043	0.073	1.084	1.029	0.941	1.336	1.039	0.396	0.918	0.846	0.333	0.767	0.913	0.42	0.907	0.365	0.497
										TraesCS3D01G452300	560054647	560058115	Tyrosine kinase activity; Leucine rich repeat;				0.629						0.145											1.66
										TraesCS3D01G452400	560105037	560109671	Hydrolase activity;	*	3.523	3.508	4.215	4.785	3.555	4.55	4.061	4.505	4.356	4.038	4.101	3.752	3.988	4.047	3.544	4.507	4.13	4.036	4.254	3.894	3.639
										TraesCS3D01G452500	560117472	560118512	Zinc finger;
Seed_LS	2017	EMMAX	chr3D	560056113	A/G	25/199	-	1.18646e-05	4.92575	TraesCS3D01G452200	560023101	560025983	F-box/Leucine rich repeat protein; Leucine rich repeat;		0.218	0.555	0.971	1.84	1.043	0.073	1.084	1.029	0.941	1.336	1.039	0.396	0.918	0.846	0.333	0.767	0.913	0.42	0.907	0.365	0.497
										TraesCS3D01G452300	560054647	560058115	Tyrosine kinase activity; Leucine rich repeat;				0.629						0.145											1.66
										TraesCS3D01G452400	560105037	560109671	Hydrolase activity;	*	3.523	3.508	4.215	4.785	3.555	4.55	4.061	4.505	4.356	4.038	4.101	3.752	3.988	4.047	3.544	4.507	4.13	4.036	4.254	3.894	3.639
										TraesCS3D01G452500	560117472	560118512	Zinc finger;
Seed_LS	2017	TASSEL	chr3D	560056113	A/G	25/199	0.2202	4.9049e-06	5.30937	TraesCS3D01G452200	560023101	560025983	F-box/Leucine rich repeat protein; Leucine rich repeat;		0.218	0.555	0.971	1.84	1.043	0.073	1.084	1.029	0.941	1.336	1.039	0.396	0.918	0.846	0.333	0.767	0.913	0.42	0.907	0.365	0.497
										TraesCS3D01G452300	560054647	560058115	Tyrosine kinase activity; Leucine rich repeat;				0.629						0.145											1.66
										TraesCS3D01G452400	560105037	560109671	Hydrolase activity;	*	3.523	3.508	4.215	4.785	3.555	4.55	4.061	4.505	4.356	4.038	4.101	3.752	3.988	4.047	3.544	4.507	4.13	4.036	4.254	3.894	3.639
										TraesCS3D01G452500	560117472	560118512	Zinc finger;
Culm_CN	2018	EMMAX	chr3D	567868884	T/C	13/217	-	3.25764e-06	5.4871	TraesCS3D01G463800	567855694	567857244	Leucine rich repeat;		0.275		0.974									0.116			1.146
										TraesCS3D01G463900	567902730	567903851	F-box associated domain;		1.029	0.862	0.97		1.217	0.727				1.173		1.291	1.285	0.964	0.586		0.516		0.925	0.25
Culm_CN	2017	GEMMA	chr3D	567869140	C/T	35/353	-	0.00475604	2.32275	TraesCS3D01G463800	567855694	567857244	Leucine rich repeat;		0.275		0.974									0.116			1.146
										TraesCS3D01G463900	567902730	567903851	F-box associated domain;		1.029	0.862	0.97		1.217	0.727				1.173		1.291	1.285	0.964	0.586		0.516		0.925	0.25
Culm_CD	2018	GEMMA	chr3D	567899078	A/G	63/341	-	0.00188122	2.72556	TraesCS3D01G463800	567855694	567857244	Leucine rich repeat;		0.275		0.974									0.116			1.146
										TraesCS3D01G463900	567902730	567903851	F-box associated domain;		1.029	0.862	0.97		1.217	0.727				1.173		1.291	1.285	0.964	0.586		0.516		0.925	0.25
Culm_CN	2017	GEMMA	chr3D	567899100	A/G	78/338	-	0.0055996	2.25184	TraesCS3D01G463800	567855694	567857244	Leucine rich repeat;		0.275		0.974									0.116			1.146
										TraesCS3D01G463900	567902730	567903851	F-box associated domain;		1.029	0.862	0.97		1.217	0.727				1.173		1.291	1.285	0.964	0.586		0.516		0.925	0.25
Culm_CD	2017	GEMMA	chr3D	567899176	A/G	75/341	-	0.00764182	2.1168	TraesCS3D01G463800	567855694	567857244	Leucine rich repeat;		0.275		0.974									0.116			1.146
										TraesCS3D01G463900	567902730	567903851	F-box associated domain;		1.029	0.862	0.97		1.217	0.727				1.173		1.291	1.285	0.964	0.586		0.516		0.925	0.25
Seed_SW1	2018	GEMMA	chr3D	567899209	A/G	53/353	-	0.00228073	2.64193	TraesCS3D01G463800	567855694	567857244	Leucine rich repeat;		0.275		0.974									0.116			1.146
										TraesCS3D01G463900	567902730	567903851	F-box associated domain;		1.029	0.862	0.97		1.217	0.727				1.173		1.291	1.285	0.964	0.586		0.516		0.925	0.25
Culm_CD	2017	GEMMA	chr3D	567899219	T/C	72/332	-	0.000802722	3.09543	TraesCS3D01G463800	567855694	567857244	Leucine rich repeat;		0.275		0.974									0.116			1.146
										TraesCS3D01G463900	567902730	567903851	F-box associated domain;		1.029	0.862	0.97		1.217	0.727				1.173		1.291	1.285	0.964	0.586		0.516		0.925	0.25
Leaf_FLW	2018	GEMMA	chr3D	567899238	T/C	38/366	-	0.0026133	2.58281	TraesCS3D01G463800	567855694	567857244	Leucine rich repeat;		0.275		0.974									0.116			1.146
										TraesCS3D01G463900	567902730	567903851	F-box associated domain;		1.029	0.862	0.97		1.217	0.727				1.173		1.291	1.285	0.964	0.586		0.516		0.925	0.25
Culm_CD	2018	GEMMA	chr3D	567899392	A/T	103/317	-	0.00357898	2.44624	TraesCS3D01G463800	567855694	567857244	Leucine rich repeat;		0.275		0.974									0.116			1.146
										TraesCS3D01G463900	567902730	567903851	F-box associated domain;		1.029	0.862	0.97		1.217	0.727				1.173		1.291	1.285	0.964	0.586		0.516		0.925	0.25
Culm_CN	2017	GEMMA	chr3D	567899456	A/G	204/216	-	0.00511104	2.29149	TraesCS3D01G463800	567855694	567857244	Leucine rich repeat;		0.275		0.974									0.116			1.146
										TraesCS3D01G463900	567902730	567903851	F-box associated domain;		1.029	0.862	0.97		1.217	0.727				1.173		1.291	1.285	0.964	0.586		0.516		0.925	0.25
Seed_SW1	2018	GEMMA	chr3D	567899477	T/C	100/320	-	0.000919842	3.03629	TraesCS3D01G463800	567855694	567857244	Leucine rich repeat;		0.275		0.974									0.116			1.146
										TraesCS3D01G463900	567902730	567903851	F-box associated domain;		1.029	0.862	0.97		1.217	0.727				1.173		1.291	1.285	0.964	0.586		0.516		0.925	0.25
Culm_CD	2018	GEMMA	chr3D	567899477	T/C	100/320	-	0.00445356	2.35129	TraesCS3D01G463800	567855694	567857244	Leucine rich repeat;		0.275		0.974									0.116			1.146
										TraesCS3D01G463900	567902730	567903851	F-box associated domain;		1.029	0.862	0.97		1.217	0.727				1.173		1.291	1.285	0.964	0.586		0.516		0.925	0.25
Leaf_FLW	2018	GEMMA	chr3D	567899578	C/T	55/351	-	0.0058531	2.23261	TraesCS3D01G463800	567855694	567857244	Leucine rich repeat;		0.275		0.974									0.116			1.146
										TraesCS3D01G463900	567902730	567903851	F-box associated domain;		1.029	0.862	0.97		1.217	0.727				1.173		1.291	1.285	0.964	0.586		0.516		0.925	0.25
Leaf_FLW	2018	GEMMA	chr3D	567899685	T/C	48/372	-	0.000823367	3.08441	TraesCS3D01G463800	567855694	567857244	Leucine rich repeat;		0.275		0.974									0.116			1.146
										TraesCS3D01G463900	567902730	567903851	F-box associated domain;		1.029	0.862	0.97		1.217	0.727				1.173		1.291	1.285	0.964	0.586		0.516		0.925	0.25
Culm_CN	2018	GEMMA	chr3D	567899730	A/C	46/360	-	0.000312541	3.50509	TraesCS3D01G463800	567855694	567857244	Leucine rich repeat;		0.275		0.974									0.116			1.146
										TraesCS3D01G463900	567902730	567903851	F-box associated domain;		1.029	0.862	0.97		1.217	0.727				1.173		1.291	1.285	0.964	0.586		0.516		0.925	0.25
Seed_LS	2017	GEMMA	chr3D	570145732	T/C	57/363	-	0.000801705	3.09599	TraesCS3D01G467000	570158391	570159908	Meristem;
Culm_TN	2018	EMMAX	chr3D	575624701	G/A	12/200	-	3.68148e-07	6.43398	TraesCS3D01G474000	575525961	575530351	Leucine rich repeat;		0.397	1.462	1.911	1.233		1.545				2.33					0.218	1.57	0.199		0.928
										TraesCS3D01G474300	575545403	575548585	Leucine rich repeat;								2.692	0.436	2.614							1.002		3.009
										TraesCS3D01G474600	575631389	575632891	Cytochrome P450;			2.251								0.954				0.344					0.647
										TraesCS3D01G474700	575673722	575681133	Abscisic acid transport;
Culm_TN	2018	TASSEL	chr3D	575624701	G/A	12/200	0.2172	6.9107e-05	4.16048	TraesCS3D01G474000	575525961	575530351	Leucine rich repeat;		0.397	1.462	1.911	1.233		1.545				2.33					0.218	1.57	0.199		0.928
										TraesCS3D01G474300	575545403	575548585	Leucine rich repeat;								2.692	0.436	2.614							1.002		3.009
										TraesCS3D01G474600	575631389	575632891	Cytochrome P450;			2.251								0.954				0.344					0.647
										TraesCS3D01G474700	575673722	575681133	Abscisic acid transport;
Culm_PH	2017	TASSEL	chr3D	583295255	C/G	41/223	0.1408	2.906e-05	4.5367	TraesCS3D01G489300	583292462	583294462	PPR repeat family;		0.925	1.139	0.942	0.327	0.93	1.499	0.246	0.132	0.363	0.836		1.01	0.664	1.022	0.678	1.024	0.043		0.181
										TraesCS3D01G489400	583324119	583329106	Meristem identity; Pollen; Leaf development; Shoot apical meristem identity;		0.519	0.64	1.324	2.168	1.321	1.261	1.49	1.606	1.598	1.99	0.582	0.839	0.616	0.804	0.657	1.117	1.455	1.286	1.559	0.039	0.353
Culm_TN	2017	EMMAX	chr3D	585297398	G/T	21/285	-	1.77318e-05	4.75125	TraesCS3D01G491600	585377696	585379315	Leucine rich repeat;
Culm_TN	2017	EMMAX	chr3D	585297444	G/T	24/280	-	0.000415131	3.38181	TraesCS3D01G491600	585377696	585379315	Leucine rich repeat;
Leaf_LW	2017	EMMAX	chr3D	602276109	A/G	27/275	-	1.58492e-05	4.79999	TraesCS3D01G519300	602214766	602217602	Seed dormancy;
										TraesCS3D01G519500	602260338	602261555	F-box;																				0.107
										TraesCS3D01G519600	602274186	602277123	Seed dormancy;		0.182	3.899	2.391	4.124	1.956	1.288	3.791		3.678	0.802		0.121	2.188	1.327	1.581	4.291	1.336	4.216	0.16
Culm_PH	2017	EMMAX	chr3D	608428133	T/C	32/228	-	1.27287e-05	4.89522	TraesCS3D01G532300	608401134	608402294	E3 ubiquitin-protein ligase; Zinc finger;		0.892	1.502	1.34	1.653	1.313	0.518	1.805	1.155	1.102	2.386	0.438	1.791	2.682	2.754	2.033		2.085	2.067	2.239	2.874	1.587
										TraesCS3D01G532500	608432490	608432970	Zinc finger;			0.517	0.483	0.483	0.945	1.163			0.126	0.724			0.54	0.398
										TraesCS3D01G532600	608453843	608455884	F-box domain; Leucine rich repeat protein;
Culm_PH	2017	TASSEL	chr3D	608428133	T/C	32/228	0.2396	2.824e-07	6.54914	TraesCS3D01G532300	608401134	608402294	E3 ubiquitin-protein ligase; Zinc finger;		0.892	1.502	1.34	1.653	1.313	0.518	1.805	1.155	1.102	2.386	0.438	1.791	2.682	2.754	2.033		2.085	2.067	2.239	2.874	1.587
										TraesCS3D01G532500	608432490	608432970	Zinc finger;			0.517	0.483	0.483	0.945	1.163			0.126	0.724			0.54	0.398
										TraesCS3D01G532600	608453843	608455884	F-box domain; Leucine rich repeat protein;
Culm_CD	2017	EMMAX	chr3D	609237748	T/C	12/206	-	9.66625e-05	4.01474	TraesCS3D01G534300	609232242	609233630	F-box/Leucine rich repeat protein; Leucine rich repeat;
										TraesCS3D01G534500	609285535	609287246	Cytochrome P450;																	1.07
										TraesCS3D01G534600	609289397	609291597	Ankyrin repeats;		2.028	0.037	3.844		1.217							1.391			3.68
										TraesCS3D01G534700	609328407	609330047	Zinc finger;
Culm_CN	2018	TASSEL	chr3D	609298161	T/C	21/299	0.2284	1.2038e-05	4.91945	TraesCS3D01G534300	609232242	609233630	F-box/Leucine rich repeat protein; Leucine rich repeat;
										TraesCS3D01G534500	609285535	609287246	Cytochrome P450;																	1.07
										TraesCS3D01G534600	609289397	609291597	Ankyrin repeats;		2.028	0.037	3.844		1.217							1.391			3.68
										TraesCS3D01G534700	609328407	609330047	Zinc finger;
										TraesCS3D01G534900	609371097	609374886	Tyrosine kinase; Leucine rich repeat;
[truncated: 1,176 more rows]

## Sheet: Table S7
Table S7. Protein-protein interactions analysis of yield-related candidate genes in E. sibiricus.
[truncated: 285 more rows]
